# Supplementary material for: Comparative Transcriptome Profiling Reveals Two WRKY Transcription Factors Positively Regulating Polysaccharide Biosynthesis in Polygonatum cyrtonema
Source: Int J Mol Sci. 2023 Aug 18;24(16):12943. doi: 10.3390/ijms241612943 (PMC10454705; doi:10.3390/ijms241612943)
Supplement: Supplementary file 1 [file ijms-24-12943-s001.zip]

Archive with 2 entries (2 files):
- ijms-2527980-supplementary.pdf
- ijms-2527980-supplementary.xlsx
