# Supplementary material for: Comparative Transcriptome Profiling Reveals Two WRKY Transcription Factors Positively Regulating Polysaccharide Biosynthesis in Polygonatum cyrtonema
Source: Int J Mol Sci. 2023 Aug 18;24(16):12943. doi: 10.3390/ijms241612943 (PMC10454705; doi:10.3390/ijms241612943)
Supplement: Supplementary file 1 [file ijms-24-12943-s001.zip › ijms-2527980-supplementary.xlsx]

## Sheet: Table S1
Table S1. Output statistics from sequencing of Polygonatum cyrtonema transcriptome.
Samples	Number of reads	Number of bases	GC content	N percentage	≥ Q30 (%)
HZLA-1	25809989	7742996700	48.29	0.02	93.52
HZLA-2	23826958	7148087400	48.84	0.02	92.94
HZLA-3	21413264	6423979200	48.55	0.02	92.84
LSQY-1	28297898	8489369400	48.75	0.02	93.43
LSQY-2	25259677	7577903100	48.48	0.02	94.43
LSQY-3	25856979	7757093700	48.53	0.02	93.73

## Sheet: Table S2
Table S2. The unigenes annotated to the KEGG database.
#pathway	pathway_id	Gene_number	Gene ratio
Ribosome	map03010	798	0.046683
Spliceosome	map03040	671	0.0392535
Protein processing in endoplasmic reticulum	map04141	590	0.034515
RNA transport	map03013	559	0.0327015
Plant hormone signal transduction	map04075	447	0.0261495
Endocytosis	map04144	438	0.025623
mRNA surveillance pathway	map03015	416	0.024336
Glycolysis / Gluconeogenesis	map00010	360	0.02106
Ubiquitin mediated proteolysis	map04120	352	0.020592
Oxidative phosphorylation	map00190	348	0.020358
Starch and sucrose metabolism	map00500	335	0.0195975
Plant-pathogen interaction	map04626	332	0.019422
RNA degradation	map03018	323	0.0188955
MAPK signaling pathway - plant	map04016	315	0.0184275
Ribosome biogenesis in eukaryotes	map03008	288	0.016848
Amino sugar and nucleotide sugar metabolism	map00520	275	0.0160875
Phagosome	map04145	263	0.0153855
Aminoacyl-tRNA biosynthesis	map00970	261	0.0152685
Pyruvate metabolism	map00620	259	0.0151515
Purine metabolism	map00230	243	0.0142155
Phenylpropanoid biosynthesis	map00940	239	0.0139815
Cysteine and methionine metabolism	map00270	238	0.013923
Glycerophospholipid metabolism	map00564	238	0.013923
Glyoxylate and dicarboxylate metabolism	map00630	220	0.01287
Citrate cycle (TCA cycle)	map00020	216	0.012636
Carbon fixation in photosynthetic organisms	map00710	199	0.0116415
Peroxisome	map04146	186	0.010881
Homologous recombination	map03440	180	0.01053
Nucleotide excision repair	map03420	177	0.0103545
Pentose phosphate pathway	map00030	176	0.010296
Glycine, serine and threonine metabolism	map00260	175	0.0102375
Glycerolipid metabolism	map00561	172	0.010062
Inositol phosphate metabolism	map00562	172	0.010062
DNA replication	map03030	165	0.00965251
Phosphatidylinositol signaling system	map04070	162	0.00947701
Alanine, aspartate and glutamate metabolism	map00250	151	0.00883351
Glutathione metabolism	map00480	146	0.00854101
Fructose and mannose metabolism	map00051	145	0.00848251
Terpenoid backbone biosynthesis	map00900	143	0.00836551
Lysine degradation	map00310	142	0.00830701
alpha-Linolenic acid metabolism	map00592	142	0.00830701
N-Glycan biosynthesis	map00510	138	0.00807301
Propanoate metabolism	map00640	138	0.00807301
Fatty acid degradation	map00071	136	0.00795601
Pyrimidine metabolism	map00240	134	0.00783901
Galactose metabolism	map00052	133	0.00778051
Mismatch repair	map03430	132	0.00772201
Proteasome	map03050	130	0.00760501
Valine, leucine and isoleucine degradation	map00280	129	0.00754651
Fatty acid biosynthesis	map00061	128	0.00748801
Phenylalanine, tyrosine and tryptophan biosynthesis	map00400	121	0.00707851
Protein export	map03060	120	0.00702001
Pentose and glucuronate interconversions	map00040	117	0.00684451
Arginine and proline metabolism	map00330	117	0.00684451
Autophagy - other	map04136	117	0.00684451
ABC transporters	map02010	116	0.00678601
Cutin, suberine and wax biosynthesis	map00073	109	0.00637651
beta-Alanine metabolism	map00410	104	0.00608401
Various types of N-glycan biosynthesis	map00513	101	0.00590851
Sphingolipid metabolism	map00600	99	0.00579151
Ascorbate and aldarate metabolism	map00053	93	0.00544051
Porphyrin and chlorophyll metabolism	map00860	92	0.00538201
Basal transcription factors	map03022	90	0.00526501
Circadian rhythm - plant	map04712	90	0.00526501
Cyanoamino acid metabolism	map00460	88	0.00514801
Tryptophan metabolism	map00380	81	0.0047385
Base excision repair	map03410	81	0.0047385
Ubiquinone and other terpenoid-quinone biosynthesis	map00130	78	0.004563
Nicotinate and nicotinamide metabolism	map00760	76	0.004446
SNARE interactions in vesicular transport	map04130	76	0.004446
Arginine biosynthesis	map00220	75	0.0043875
RNA polymerase	map03020	75	0.0043875
Steroid biosynthesis	map00100	72	0.004212
Selenocompound metabolism	map00450	72	0.004212
Folate biosynthesis	map00790	70	0.004095
Fatty acid elongation	map00062	69	0.0040365
One carbon pool by folate	map00670	69	0.0040365
Nitrogen metabolism	map00910	69	0.0040365
Sulfur metabolism	map00920	69	0.0040365
Tyrosine metabolism	map00350	64	0.003744
Glycosylphosphatidylinositol (GPI)-anchor biosynthesis	map00563	64	0.003744
Thiamine metabolism	map00730	64	0.003744
Ether lipid metabolism	map00565	59	0.0034515
Butanoate metabolism	map00650	59	0.0034515
Pantothenate and CoA biosynthesis	map00770	58	0.003393
Biotin metabolism	map00780	57	0.0033345
Other glycan degradation	map00511	54	0.003159
Biosynthesis of unsaturated fatty acids	map01040	54	0.003159
Histidine metabolism	map00340	52	0.003042
Other types of O-glycan biosynthesis	map00514	51	0.0029835
Valine, leucine and isoleucine biosynthesis	map00290	50	0.002925
Photosynthesis	map00195	49	0.0028665
Glycosaminoglycan degradation	map00531	49	0.0028665
Lysine biosynthesis	map00300	48	0.002808
Phenylalanine metabolism	map00360	48	0.002808
Carotenoid biosynthesis	map00906	45	0.0026325
Monobactam biosynthesis	map00261	42	0.002457
Tropane, piperidine and pyridine alkaloid biosynthesis	map00960	42	0.002457
Flavonoid biosynthesis	map00941	39	0.0022815
Taurine and hypotaurine metabolism	map00430	37	0.0021645
Riboflavin metabolism	map00740	36	0.002106
Linoleic acid metabolism	map00591	34	0.001989
AGE-RAGE signaling pathway in diabetic complications	map04933	31	0.0018135
Diterpenoid biosynthesis	map00904	28	0.001638
Zeatin biosynthesis	map00908	26	0.001521
Phosphonate and phosphinate metabolism	map00440	25	0.0014625
Arachidonic acid metabolism	map00590	25	0.0014625
Stilbenoid, diarylheptanoid and gingerol biosynthesis	map00945	25	0.0014625
Photosynthesis - antenna proteins	map00196	24	0.001404
Sulfur relay system	map04122	24	0.001404
Biosynthesis of secondary metabolites - unclassified	map00999	23	0.0013455
Sesquiterpenoid and triterpenoid biosynthesis	map00909	22	0.001287
Isoquinoline alkaloid biosynthesis	map00950	22	0.001287
Vitamin B6 metabolism	map00750	21	0.0012285
C5-Branched dibasic acid metabolism	map00660	20	0.00117
Brassinosteroid biosynthesis	map00905	19	0.0011115
Non-homologous end-joining	map03450	18	0.001053
Glycosphingolipid biosynthesis - globo and isoglobo series	map00603	17	0.000994501
Monoterpenoid biosynthesis	map00902	15	0.000877501
Lipoic acid metabolism	map00785	14	0.000819001
Limonene and pinene degradation	map00903	14	0.000819001
Vancomycin resistance	map01502	13	0.000760501
Synthesis and degradation of ketone bodies	map00072	12	0.000702001
Glycosphingolipid biosynthesis - ganglio series	map00604	10	0.000585001
Caffeine metabolism	map00232	9	0.000526501
Flavone and flavonol biosynthesis	map00944	6	0.000351
Betalain biosynthesis	map00965	6	0.000351
Glucosinolate biosynthesis	map00966	3	0.0001755
Biosynthesis of secondary metabolites - other antibiotics	map00998	3	0.0001755
Mannose type O-glycan biosynthesis	map00515	2	0.000117
Anthocyanin biosynthesis	map00942	1	5.85001e-05

## Sheet: Table S3
Table S3. The number of unigenes involved in polysaccharide biosynthesis in Polygonatum cyrtonema.
KEGG pathway	Pathway id	Gene_number
Carbohydrate metabolism
Glycolysis / Gluconeogenesis	map00010	360 (2.11%)
Starch and sucrose metabolism	map00500	335 (1.96%)
Amino sugar and nucleotide sugar metabolism	map00520	275 (1.61%)
Pyruvate metabolism	map00620	259 (1.52%)
Glyoxylate and dicarboxylate metabolism	map00630	220 (1.29%)
Citrate cycle (TCA cycle)	map00020	216 (1.26%)
Pentose phosphate pathway	map00030	176 (1.03%)
Inositol phosphate metabolism	map00562	172 (1.01%)
Fructose and mannose metabolism	map00051	145 (0.85%)
Propanoate metabolism	map00640	138 (0.81%)
Galactose metabolism	map00052	133 (0.78%)
Pentose and glucuronate interconversions	map00040	117 (0.68%)
Ascorbate and aldarate metabolism	map00053	93 (0.54%)
Butanoate metabolism	map00650	59 (0.35%)
C5-Branched dibasic acid metabolism	map00660	20 (0.12%)
Glycan biosynthesis and metabolism
N-Glycan biosynthesis	map00510	138 (0.81%)
Various types of N-glycan biosynthesis	map00513	101 (0.59%)
Glycosylphosphatidylinositol (GPI)-anchor biosynthesis	map00563	64 (0.37%)
Other glycan degradation	map00511	54 (0.32%)
Other types of O-glycan biosynthesis	map00514	51 (0.30%)
Glycosaminoglycan degradation	map00531	49 (0.29%)
Glycosphingolipid biosynthesis - globo and isoglobo series	map00603	17 (0.10%)
Glycosphingolipid biosynthesis - ganglio series	map00604	10 (0.06%)

## Sheet: Table S4
Table S4. Detailed information of identified differentially expressed genes.
GeneID	baseMeanA	baseMeanB	log2(HZLA/LSQY)	pvalue	padj	regulated	COG_class	COG_class_annotation	GO_annotation	KEGG_annotation	KOG_class	KOG_class_annotation	Pfam_annotation	Swissprot_annotation	nr_annotation
TRINITY_DN53610_c0_g3	6.1447	55.1751	1.85621	0.00808088	0.99996	up	[M]	Cell wall/membrane/envelope biogenesis	Cellular Component: cytoplasm (GO:0005737);; Biological Process: galactose metabolic process (GO:0006012);; Biological Process: response to oxidative stress (GO:0006979);; Biological Process: response to heat (GO:0009408);; Biological Process: response to cold (GO:0009409);; Biological Process: response to water deprivation (GO:0009414);; Biological Process: response to high light intensity (GO:0…	K18819|8e-95|egu:105040002|K18819 GOLS; inositol 3-alpha-galactosyltransferase [EC:2.4.1.123]	[G]	Carbohydrate transport and metabolism	Glycosyl transferase family 8	Galactinol synthase 1 OS=Arabidopsis thaliana OX=3702 GN=GOLS1 PE=1 SV=1	hypothetical protein POPTR_014G116800v3 [Populus trichocarpa]
TRINITY_DN57639_c1_g3	21.4702	2.55593	-1.86848	0.00685069	0.99996	down	--	--	Cellular Component: nuclear envelope (GO:0005635);; Cellular Component: nuclear pore (GO:0005643);; Cellular Component: cytosol (GO:0005829);; Biological Process: nucleus organization (GO:0006997);; Biological Process: protein transport (GO:0015031);; Biological Process: poly(A)+ mRNA export from nucleus (GO:0016973);; Cellular Component: nuclear periphery (GO:0034399);;	--|1e-26|aof:109846001|hypothetical protein	[YU]	--	--	Nuclear pore complex protein NUP1 OS=Arabidopsis thaliana OX=3702 GN=NUP1 PE=1 SV=1	uncharacterized protein LOC109846001 [Asparagus officinalis]
TRINITY_DN49722_c2_g1	13.6006	53.1453	1.21528	NA	1	up	--	--	--	--|4e-66|aof:109824038|hypothetical protein	--	--	--	--	uncharacterized protein LOC109824038 isoform X2 [Asparagus officinalis]
TRINITY_DN35295_c2_g6	118.287	1.77241	-1.97571	0.00549678	0.99996	down	--	--	Molecular Function: structural constituent of cell wall (GO:0005199);;	--|9e-19|sita:101772944|hypothetical protein	[T]	Signal transduction mechanisms	--	Vegetative cell wall protein gp1 OS=Chlamydomonas reinhardtii OX=3055 GN=GP1 PE=1 SV=1	proline-rich receptor-like protein kinase PERK8 [Ananas comosus]
TRINITY_DN53479_c2_g1	20.5823	278.01	2.5327	0.000137456	0.187744	up	--	--	--	K13917|2e-18|aof:109832843|K13917 RNGTT; mRNA-capping enzyme [EC:2.7.7.50 3.6.1.-]	[A]	RNA processing and modification	--	--	mRNA-capping enzyme isoform X3 [Asparagus officinalis]
TRINITY_DN50519_c3_g7	85.0679	22.9224	-1.03783	NA	1	down	--	--	--	--|9e-07|pda:103706960|hypothetical protein	--	--	--	--	--
TRINITY_DN45526_c1_g2	56.5533	142.549	1.18377	0.00870367	0.99996	up	--	--	--	--	--	--	--	--	hypothetical protein BVRB_041110, partial [Beta vulgaris subsp. vulgaris]
TRINITY_DN37020_c3_g1	54.6665	0.370949	-1.57311	NA	1	down	--	--	Molecular Function: DNA binding (GO:0003677);; Molecular Function: chromatin binding (GO:0003682);; Molecular Function: DNA (cytosine-5-)-methyltransferase activity (GO:0003886);; Cellular Component: nucleus (GO:0005634);; Biological Process: maintenance of DNA methylation (GO:0010216);; Biological Process: DNA methylation on cytosine within a CG sequence (GO:0010424);; Biological Process: gene s…	K00558|4e-38|aof:109848051|K00558 DNMT1; DNA (cytosine-5)-methyltransferase 1 [EC:2.1.1.37]	--	--	C-5 cytosine-specific DNA methylase	DNA (cytosine-5)-methyltransferase 1A OS=Oryza sativa subsp. japonica OX=39947 GN=MET1A PE=2 SV=1	DNA (cytosine-5)-methyltransferase 1B-like isoform X1 [Asparagus officinalis]
TRINITY_DN55241_c1_g2	14.1965	0.659567	-1.24056	NA	1	down	[K]	Transcription	Cellular Component: DNA-directed RNA polymerase V complex (GO:0000419);; Molecular Function: nucleic acid binding (GO:0003676);; Molecular Function: DNA-directed 5'-3' RNA polymerase activity (GO:0003899);; Cellular Component: DNA-directed RNA polymerase II, core complex (GO:0005665);; Cellular Component: nucleolus (GO:0005730);; Biological Process: transcription, DNA-templated (GO:0006351);; Bio…	K03017|1e-41|aof:109850844|K03017 RPB9; DNA-directed RNA polymerase II subunit RPB9	[K]	Transcription	RNA polymerases M/15 Kd subunit	DNA-directed RNA polymerases II, IV and V subunit 9A OS=Arabidopsis thaliana OX=3702 GN=NRPB9A PE=1 SV=1	DNA-directed RNA polymerases II, IV and V subunit 9A [Asparagus officinalis]
TRINITY_DN43826_c0_g1	166.951	26.6864	-1.83848	0.00513164	0.99996	down	--	--	--	--|1e-173|aof:109839902|hypothetical protein	--	--	DUF761-associated sequence motif	--	uncharacterized protein A4U43_C05F18730 [Asparagus officinalis]
TRINITY_DN46512_c3_g2	27.0933	0.938087	-1.3784	NA	1	down	[L]	Replication, recombination and repair	Molecular Function: RNA-directed DNA polymerase activity (GO:0003964);; Molecular Function: RNA-directed 5'-3' RNA polymerase activity (GO:0003968);; Cellular Component: mitochondrion (GO:0005739);;	--|0.0|aof:109841648|hypothetical protein	[R]	General function prediction only	Retroviral aspartyl protease;; Reverse transcriptase (RNA-dependent DNA polymerase);; gag-polyprotein putative aspartyl protease;; Aspartyl protease;; Aspartyl protease	RNA-directed DNA polymerase homolog OS=Oenothera berteroana OX=3950 PE=4 SV=1	uncharacterized protein LOC109841648 [Asparagus officinalis]
TRINITY_DN40100_c1_g2	73.8477	2.02064	-1.49369	NA	1	down	[R]	General function prediction only	Cellular Component: nucleus (GO:0005634);; Biological Process: mitotic cell cycle (GO:0007067);; Biological Process: protein ubiquitination (GO:0016567);; Molecular Function: kinase binding (GO:0019900);; Cellular Component: mitotic checkpoint complex (GO:0033597);; Biological Process: cell division (GO:0051301);; Molecular Function: ubiquitin-protein transferase activator activity (GO:0097027);;…	K03363|1e-163|aof:109837013|K03363 CDC20; cell division cycle 20, cofactor of APC complex	[DO]	--	Anaphase-promoting complex subunit 4 WD40 domain;; WD domain, G-beta repeat	Cell division cycle 20.1, cofactor of APC complex OS=Arabidopsis thaliana OX=3702 GN=CDC20-1 PE=1 SV=1	cell division cycle 20.2, cofactor of APC complex-like [Asparagus officinalis]
TRINITY_DN50774_c0_g2	258.215	40.078	-2.20607	5.66e-05	0.0980663	down	--	--	Molecular Function: structural constituent of cell wall (GO:0005199);; Cellular Component: extracellular region (GO:0005576);; Cellular Component: primary cell wall (GO:0009530);; Biological Process: plant-type cell wall organization (GO:0009664);;	--|0.0|dct:110093563|hypothetical protein	--	--	Pollen proteins Ole e I like;; Extensin-like region	Extensin-2 OS=Arabidopsis thaliana OX=3702 GN=EXT2 PE=2 SV=1	extensin-2-like [Dendrobium catenatum]
TRINITY_DN53120_c3_g1	31.1169	2.4635	-1.27191	NA	1	down	--	--	Cellular Component: cell wall (GO:0005618);; Cellular Component: endoplasmic reticulum (GO:0005783);; Cellular Component: signal peptidase complex (GO:0005787);; Biological Process: signal peptide processing (GO:0006465);; Molecular Function: peptidase activity (GO:0008233);; Cellular Component: plasmodesma (GO:0009506);; Cellular Component: integral component of membrane (GO:0016021);; Cellular …	K12948|2e-12|aof:109841136|K12948 SPCS3; signal peptidase complex subunit 3 [EC:3.4.-.-]	[U]	Intracellular trafficking, secretion, and vesicular transport	--	Signal peptidase complex subunit 3A OS=Arabidopsis thaliana OX=3702 GN=At3g05230 PE=2 SV=1	uncharacterized protein A4U43_C05F32700, partial [Asparagus officinalis]
TRINITY_DN29456_c0_g1	17.0757	0.360852	-2.15984	0.00259812	1	down	--	--	--	--	--	--	--	--	uncharacterized protein A4U43_C03F22280 [Asparagus officinalis]
TRINITY_DN45918_c1_g3	14.1276	1.80426	-1.12798	NA	1	down	--	--	--	--|1e-08|pda:113462874|hypothetical protein	--	--	--	--	classical arabinogalactan protein 4-like [Morus notabilis]
TRINITY_DN20022_c0_g1	16.0649	0.948184	-1.19855	NA	1	down	--	--	Molecular Function: zinc ion binding (GO:0008270);; Biological Process: proteasome-mediated ubiquitin-dependent protein catabolic process (GO:0043161);; Molecular Function: ubiquitin protein ligase activity (GO:0061630);;	K16281|3e-42|pda:103706415|K16281 RHA1; RING-H2 zinc finger protein RHA1	[O]	Posttranslational modification, protein turnover, chaperones	Ring finger domain;; RING-H2 zinc finger domain;; Zinc finger, C3HC4 type (RING finger);; RING-like zinc finger;; Zinc finger, C3HC4 type (RING finger);; Anaphase-promoting complex subunit 11 RING-H2 finger	Probable E3 ubiquitin-protein ligase RHA1A OS=Arabidopsis thaliana OX=3702 GN=RHA1A PE=2 SV=1	PREDICTED: E3 ubiquitin-protein ligase ATL4-like [Phoenix dactylifera]
TRINITY_DN45858_c4_g2	12.1182	83.5766	1.88441	0.00465223	0.99996	up	--	--	Molecular Function: G-protein coupled receptor binding (GO:0001664);; Molecular Function: GTPase activity (GO:0003924);; Molecular Function: obsolete signal transducer activity (GO:0004871);; Molecular Function: GTP binding (GO:0005525);; Cellular Component: nucleus (GO:0005634);; Cellular Component: heterotrimeric G-protein complex (GO:0005834);; Biological Process: adenylate cyclase-modulating …	--|1e-28|aof:109835216|hypothetical protein	[DT]	--	--	Extra-large guanine nucleotide-binding protein 2 OS=Arabidopsis thaliana OX=3702 GN=XLG2 PE=1 SV=1	uncharacterized protein A4U43_C03F23040 [Asparagus officinalis]
TRINITY_DN49934_c1_g1	1780.79	482.756	-1.54093	0.00527156	0.99996	down	--	--	Molecular Function: mannose binding (GO:0005537);; Cellular Component: extracellular region (GO:0005576);;	--|1e-23|aof:109849340|hypothetical protein	--	--	--	Mannose-specific lectin OS=Galanthus nivalis OX=4670 PE=1 SV=1	mannose/sialic acid-binding lectin [Polygonatum roseum]
TRINITY_DN33386_c0_g1	39.4329	7.60754	-1.38308	NA	1	down	[R]	General function prediction only	Cellular Component: nucleus (GO:0005634);; Cellular Component: cytoplasm (GO:0005737);; Biological Process: pollen germination (GO:0009846);;	--|0.0|aof:109828339|hypothetical protein	[R]	General function prediction only	WD domain, G-beta repeat;; Nup133 N terminal like	Protein JINGUBANG OS=Arabidopsis thaliana OX=3702 GN=JGB PE=1 SV=1	protein JINGUBANG-like [Asparagus officinalis]
TRINITY_DN30524_c0_g1	0	26.1255	1.23649	NA	1	up	--	--	Molecular Function: structural constituent of cell wall (GO:0005199);;	--|9e-13|egu:105053010|hypothetical protein	--	--	--	Vegetative cell wall protein gp1 OS=Chlamydomonas reinhardtii OX=3055 GN=GP1 PE=1 SV=1	hypothetical protein CEUSTIGMA_g5548.t1 [Chlamydomonas eustigma]
TRINITY_DN45581_c2_g2	2.83414	50.4563	1.69128	NA	1	up	--	--	--	--|1e-15|aof:109844656|hypothetical protein	[L]	Replication, recombination and repair	--	--	zinc finger BED domain-containing protein RICESLEEPER 2-like [Lactuca sativa]
TRINITY_DN47139_c2_g1	4.99827	23.6559	1.31001	NA	1	up	--	--	--	K00858|3e-13|pda:103701357|K00858 ppnK; NAD+ kinase [EC:2.7.1.23]	--	--	--	--	PREDICTED: probable NAD kinase 2, chloroplastic isoform X1 [Phoenix dactylifera]
TRINITY_DN40663_c0_g3	76.5205	22.7722	-1.12554	NA	1	down	[E]	Amino acid transport and metabolism	Molecular Function: 3-phosphoshikimate 1-carboxyvinyltransferase activity (GO:0003866);; Biological Process: aromatic amino acid family biosynthetic process (GO:0009073);; Biological Process: chorismate biosynthetic process (GO:0009423);; Cellular Component: chloroplast (GO:0009507);; Biological Process: response to herbicide (GO:0009635);;	K00800|3e-49|peq:110021924|K00800 aroA; 3-phosphoshikimate 1-carboxyvinyltransferase [EC:2.5.1.19]	[E]	Amino acid transport and metabolism	RsgA GTPase;; 50S ribosome-binding GTPase;; ABC transporter;; EPSP synthase (3-phosphoshikimate 1-carboxyvinyltransferase);; Sigma-70 region 2;; Sigma-70, region 4;; Sigma-70, region 4;; ECF sigma factor;; DoxX;; Putative zinc-finger	3-phosphoshikimate 1-carboxyvinyltransferase, chloroplastic OS=Petunia hybrida OX=4102 PE=1 SV=1	Pentafunctional AROM polypeptide [Aurantiochytrium sp. FCC1311]
TRINITY_DN32095_c0_g1	4.15706	35.0207	1.22432	NA	1	up	--	--	Molecular Function: structural constituent of cell wall (GO:0005199);; Cellular Component: extracellular region (GO:0005576);; Cellular Component: cell wall (GO:0005618);; Cellular Component: plasmodesma (GO:0009506);; Biological Process: cell wall organization (GO:0071555);;	--|8e-06|pda:103705844|hypothetical protein	[WV]	--	--	Leucine-rich repeat extensin-like protein 5 OS=Arabidopsis thaliana OX=3702 GN=LRX5 PE=2 SV=2	hypothetical protein CDL12_24337 [Handroanthus impetiginosus]
TRINITY_DN36756_c0_g1	4.21846	108.181	2.02284	0.00478995	0.99996	up	--	--	Cellular Component: extracellular region (GO:0005576);; Biological Process: lipid catabolic process (GO:0016042);; Molecular Function: hydrolase activity, acting on ester bonds (GO:0016788);;	--|1e-124|aof:109829196|hypothetical protein	--	--	--	GDSL esterase/lipase At5g08460 OS=Arabidopsis thaliana OX=3702 GN=At5g08460 PE=2 SV=1	uncharacterized protein A4U43_C01F30740 [Asparagus officinalis]
TRINITY_DN54369_c1_g1	0.296933	9.23769	1.03912	NA	1	up	--	--	--	K07466|7e-07|aof:109836606|K07466 RFA1; replication factor A1	--	--	--	--	--
TRINITY_DN46543_c0_g2	830.931	4141.13	1.72754	0.00552532	0.99996	up	[P]	Inorganic ion transport and metabolism	--	K17686|0.0|aof:109842486|K17686 copA; P-type Cu+ transporter [EC:7.2.2.8]	[P]	Inorganic ion transport and metabolism	E1-E2 ATPase;; Heavy-metal-associated domain;; haloacid dehalogenase-like hydrolase	Copper-transporting ATPase HMA4 OS=Oryza sativa subsp. japonica OX=39947 GN=HMA4 PE=1 SV=1	probable copper-transporting ATPase HMA5 [Asparagus officinalis]
TRINITY_DN49020_c3_g1	250.554	14.8423	-2.96643	2.54e-06	0.0258808	down	--	--	Molecular Function: carbohydrate binding (GO:0030246);;	--|6e-22|mus:103987866|hypothetical protein	--	--	D-mannose binding lectin	Curculin-2 OS=Molineria latifolia OX=4676 PE=1 SV=1	mannose-specific lectin precursor [Polygonatum multiflorum]
TRINITY_DN37582_c1_g1	0.644628	17.6919	1.04724	NA	1	up	[U]	Intracellular trafficking, secretion, and vesicular transport	Cellular Component: nuclear pore (GO:0005643);; Cellular Component: nucleoplasm (GO:0005654);; Cellular Component: cytosol (GO:0005829);; Biological Process: NLS-bearing protein import into nucleus (GO:0006607);; Molecular Function: nuclear localization sequence binding (GO:0008139);; Molecular Function: protein transporter activity (GO:0008565);; Biological Process: viral process (GO:0016032);; …	K15042|3e-21|pda:103721674|K15042 KPNA1_5_6; importin subunit alpha-5/6/7	[U]	Intracellular trafficking, secretion, and vesicular transport	--	Importin subunit alpha-1a OS=Oryza sativa subsp. japonica OX=39947 GN=Os01g0253300 PE=1 SV=2	importin subunit alpha-4-like [Prunus avium]
TRINITY_DN39473_c1_g7	1.22257	16.6982	1.19278	NA	1	up	--	--	--	--|1e-46|aof:109847499|hypothetical protein	[R]	General function prediction only	Zinc knuckle	--	uncharacterized protein LOC109847499 [Asparagus officinalis]
TRINITY_DN43151_c1_g2	2.26566	22.9501	1.0064	NA	1	up	--	--	--	--|7e-07|aof:109821490|hypothetical protein	--	--	--	--	PREDICTED: uncharacterized protein LOC102609262 [Citrus sinensis]
TRINITY_DN57604_c1_g1	31.7673	119.676	1.64897	0.000816039	0.518741	up	--	--	--	--|5e-75|aof:109842571|hypothetical protein	--	--	--	--	uncharacterized protein LOC109842571 [Asparagus officinalis]
TRINITY_DN47667_c0_g1	66.1761	262.741	1.67655	0.00129487	0.661773	up	[G]	Carbohydrate transport and metabolism	--	K01183|4e-82|mus:103991961|K01183 E3.2.1.14; chitinase [EC:3.2.1.14]	[G]	Carbohydrate transport and metabolism	Glycosyl hydrolases family 18	Class V chitinase OS=Arabidopsis thaliana OX=3702 GN=ChiC PE=1 SV=1	PREDICTED: chitotriosidase-1 [Vitis vinifera]
TRINITY_DN54188_c1_g8	0.322314	40.2642	1.89491	0.00737765	0.99996	up	--	--	Molecular Function: transmembrane receptor protein serine/threonine kinase activity (GO:0004675);; Molecular Function: ATP binding (GO:0005524);; Cellular Component: plasma membrane (GO:0005886);; Biological Process: protein phosphorylation (GO:0006468);; Biological Process: cell surface receptor signaling pathway (GO:0007166);; Cellular Component: integral component of membrane (GO:0016021);;	--|1e-15|sbi:8074216|hypothetical protein	[T]	Signal transduction mechanisms	--	Proline-rich receptor-like protein kinase PERK2 OS=Arabidopsis thaliana OX=3702 GN=PERK2 PE=2 SV=3	uncharacterized protein UHOR_01316 [Ustilago hordei]
TRINITY_DN53167_c1_g1	11.2302	0.288617	-1.09643	NA	1	down	--	--	--	--|9e-07|aof:109824046|hypothetical protein	--	--	--	--	--
TRINITY_DN53610_c0_g2	4.67895	44.2758	2.0649	0.00245444	0.878007	up	--	--	Cellular Component: cytoplasm (GO:0005737);; Biological Process: galactose metabolic process (GO:0006012);; Molecular Function: metal ion binding (GO:0046872);; Molecular Function: inositol 3-alpha-galactosyltransferase activity (GO:0047216);;	K18819|3e-26|obr:102706457|K18819 GOLS; inositol 3-alpha-galactosyltransferase [EC:2.4.1.123]	[G]	Carbohydrate transport and metabolism	--	Galactinol synthase 2 OS=Solanum lycopersicum OX=4081 GN=GOLS2 PE=2 SV=1	galactinol synthase 2 [Prunus persica]
TRINITY_DN47407_c0_g1	0.925637	16.267	2.06632	0.00374285	1	up	--	--	--	--	--	--	--	--	hypothetical protein BVRB_041110, partial [Beta vulgaris subsp. vulgaris]
TRINITY_DN49556_c2_g1	183.792	12.5863	-2.16462	0.00216695	0.820763	down	--	--	Molecular Function: nucleic acid binding (GO:0003676);; Molecular Function: RNA-DNA hybrid ribonuclease activity (GO:0004523);; Molecular Function: metal ion binding (GO:0046872);;	--|1e-99|aof:109829595|hypothetical protein	[R]	General function prediction only	Reverse transcriptase (RNA-dependent DNA polymerase);; Reverse transcriptase (RNA-dependent DNA polymerase)	Putative ribonuclease H protein At1g65750 OS=Arabidopsis thaliana OX=3702 GN=At1g65750 PE=3 SV=1	uncharacterized protein LOC109829595 [Asparagus officinalis]
TRINITY_DN47210_c1_g2	129.905	21.2112	-2.01143	0.000828495	0.518741	down	--	--	Cellular Component: nucleus (GO:0005634);; Cellular Component: cytoplasm (GO:0005737);; Biological Process: secondary shoot formation (GO:0010223);; Molecular Function: hydrolase activity (GO:0016787);; Biological Process: strigolactone biosynthetic process (GO:1901601);; Biological Process: cellular response to strigolactone (GO:1902348);;	--|4e-09|peq:110021473|hypothetical protein	--	--	--	Strigolactone esterase D14 OS=Oryza sativa subsp. japonica OX=39947 GN=D14 PE=1 SV=1	PREDICTED: probable strigolactone esterase DAD2 [Phoenix dactylifera]
TRINITY_DN45419_c0_g1	337.641	147.292	-1.08563	0.00915329	0.99996	down	[Q]	Secondary metabolites biosynthesis, transport and catabolism	Molecular Function: iron ion binding (GO:0005506);; Cellular Component: endoplasmic reticulum (GO:0005783);; Biological Process: gibberellin biosynthetic process (GO:0009686);; Cellular Component: chloroplast outer membrane (GO:0009707);; Biological Process: gibberellic acid mediated signaling pathway (GO:0009740);; Biological Process: ent-kaurene oxidation to kaurenoic acid (GO:0010241);; Cellul…	K04122|0.0|aof:109822294|K04122 GA3; ent-kaurene oxidase [EC:1.14.14.86]	[Q]	Secondary metabolites biosynthesis, transport and catabolism	Cytochrome P450	Ent-kaurene oxidase 2 OS=Oryza sativa subsp. japonica OX=39947 GN=CYP701A6 PE=1 SV=1	LOW QUALITY PROTEIN: ent-kaurene oxidase 2 [Asparagus officinalis]
TRINITY_DN47202_c0_g2	58.5552	1.85475	-2.57594	0.00027867	0.292105	down	--	--	Molecular Function: ubiquitin-protein transferase activity (GO:0004842);; Molecular Function: ATP binding (GO:0005524);; Cellular Component: cytoplasm (GO:0005737);; Biological Process: ubiquitin-dependent protein catabolic process (GO:0006511);; Molecular Function: ubiquitin protein ligase binding (GO:0031625);; Molecular Function: ubiquitin protein ligase activity (GO:0061630);;	K10576|6e-08|zma:100193596|K10576 UBE2H; ubiquitin-conjugating enzyme E2 H [EC:2.3.2.23]	[O]	Posttranslational modification, protein turnover, chaperones	--	Ubiquitin-conjugating enzyme E2 6 OS=Arabidopsis thaliana OX=3702 GN=UBC6 PE=2 SV=2	hypothetical protein EUGRSUZ_E00632 [Eucalyptus grandis]
TRINITY_DN44442_c0_g1	3441.24	1061.88	-1.41483	0.00794723	0.99996	down	[G]	Carbohydrate transport and metabolism	Cellular Component: cytoplasm (GO:0005737);; Biological Process: carbohydrate metabolic process (GO:0005975);; Biological Process: pentose-phosphate shunt, oxidative branch (GO:0009051);; Molecular Function: 6-phosphogluconolactonase activity (GO:0017057);;	K01057|1e-155|aof:109822581|K01057 PGLS; 6-phosphogluconolactonase [EC:3.1.1.31]	[G]	Carbohydrate transport and metabolism	Glucosamine-6-phosphate isomerases/6-phosphogluconolactonase	Probable 6-phosphogluconolactonase 1 OS=Oryza sativa subsp. japonica OX=39947 GN=Os03g0416500 PE=2 SV=1	probable 6-phosphogluconolactonase 1 isoform X2 [Asparagus officinalis]
TRINITY_DN42779_c1_g1	0.966942	71.389	3.14218	8.01e-06	0.0361236	up	--	--	--	--	--	--	--	--	conserved hypothetical protein [Mucor ambiguus]
TRINITY_DN40620_c6_g2	21.5557	1.09265	-1.1761	NA	1	down	--	--	--	--|5e-46|aof:109842493|hypothetical protein	[R]	General function prediction only	--	Retrovirus-related Pol polyprotein from transposon RE1 OS=Arabidopsis thaliana OX=3702 GN=RE1 PE=2 SV=1	uncharacterized protein LOC109842493 [Asparagus officinalis]
TRINITY_DN41912_c0_g1	13.1412	0	-1.05323	NA	1	down	--	--	Cellular Component: chloroplast (GO:0009507);;	--	--	--	--	Uncharacterized protein ORF91 OS=Phalaenopsis aphrodite subsp. formosana OX=308872 PE=4 SV=1	hypothetical protein BVRB_042430, partial [Beta vulgaris subsp. vulgaris]
TRINITY_DN56690_c1_g1	41.4459	9.02952	-1.64904	0.00770305	0.99996	down	--	--	Biological Process: regulation of cell growth (GO:0001558);; Biological Process: vasculature development (GO:0001944);; Molecular Function: protein serine/threonine kinase activity (GO:0004674);; Molecular Function: ATP binding (GO:0005524);; Cellular Component: mitochondrion (GO:0005739);; Cellular Component: plasma membrane (GO:0005886);; Biological Process: plant-type cell wall organization (G…	K20718|2e-31|aof:109833586|K20718 ER; LRR receptor-like serine/threonine-protein kinase ERECTA [EC:2.7.11.1]	--	--	--	LRR receptor-like serine/threonine-protein kinase ERECTA OS=Arabidopsis thaliana OX=3702 GN=ERECTA PE=1 SV=1	uncharacterized protein A4U43_C03F13030 [Asparagus officinalis]
TRINITY_DN40546_c3_g1	85.7977	207.638	1.18855	0.00102694	0.593424	up	--	--	Cellular Component: chloroplast (GO:0009507);;	--	--	--	--	Uncharacterized protein ORF91 OS=Phalaenopsis aphrodite subsp. formosana OX=308872 PE=4 SV=1	hypothetical protein BVRB_042430, partial [Beta vulgaris subsp. vulgaris]
TRINITY_DN47258_c1_g2	63.5803	274.887	1.73878	0.00145738	0.692513	up	[E]	Amino acid transport and metabolism	Molecular Function: symporter activity (GO:0015293);; Cellular Component: integral component of membrane (GO:0016021);; Biological Process: nitrate assimilation (GO:0042128);;	--|0.0|egu:105039132|hypothetical protein	[E]	Amino acid transport and metabolism	POT family	Protein NRT1/ PTR FAMILY 6.4 OS=Arabidopsis thaliana OX=3702 GN=NPF6.4 PE=1 SV=1	PREDICTED: protein NRT1/ PTR FAMILY 6.4 [Elaeis guineensis]
TRINITY_DN33130_c0_g1	3.75032	53.1762	2.01916	0.00454148	0.99996	up	--	--	Molecular Function: phosphoprotein phosphatase activity (GO:0004721);;	--|2e-21|ats:109731484|hypothetical protein	--	--	--	Formin-like protein 5 OS=Oryza sativa subsp. japonica OX=39947 GN=FH5 PE=2 SV=2	extensin [Eutrema salsugineum]
TRINITY_DN50945_c0_g1	165.674	1746.89	1.85805	0.00890404	0.99996	up	--	--	--	--	--	--	Plant thionin	--	--
TRINITY_DN50879_c2_g2	70.5547	24.8521	-1.30144	0.00779125	0.99996	down	--	--	Molecular Function: nucleotide binding (GO:0000166);; Biological Process: regulation of alternative mRNA splicing, via spliceosome (GO:0000381);; Cellular Component: P-body (GO:0000932);; Molecular Function: RNA binding (GO:0003723);; Cellular Component: nucleus (GO:0005634);; Cellular Component: cytoplasm (GO:0005737);; Biological Process: mRNA processing (GO:0006397);; Biological Process: regul…	K14948|2e-08|pda:103702907|K14948 PTBP2; polypyrimidine tract-binding protein 2	[A]	RNA processing and modification	--	Polypyrimidine tract-binding protein homolog 1 OS=Arabidopsis thaliana OX=3702 GN=PTB PE=1 SV=1	PREDICTED: polypyrimidine tract-binding protein homolog 1 isoform X2 [Fragaria vesca subsp. vesca]
TRINITY_DN44845_c0_g3	101.884	255.291	1.21001	0.0026303	0.898147	up	--	--	Biological Process: lipid metabolic process (GO:0006629);; Biological Process: circadian rhythm (GO:0007623);; Biological Process: response to light stimulus (GO:0009416);; Cellular Component: chloroplast (GO:0009507);; Biological Process: response to wounding (GO:0009611);; Biological Process: response to insect (GO:0009625);; Biological Process: response to blue light (GO:0009637);; Biological …	K10525|4e-33|aof:109847862|K10525 AOC; allene oxide cyclase [EC:5.3.99.6]	--	--	Allene oxide cyclase	Allene oxide cyclase, chloroplastic OS=Oryza sativa subsp. japonica OX=39947 GN=AOC PE=1 SV=1	allene oxide cyclase, chloroplastic-like [Asparagus officinalis]
TRINITY_DN33049_c0_g1	0.951018	16.2462	1.95762	0.00622796	1	up	[R]	General function prediction only	Biological Process: metabolic process (GO:0008152);; Biological Process: systemic acquired resistance, salicylic acid mediated signaling pathway (GO:0009862);; Molecular Function: lipase activity (GO:0016298);; Molecular Function: methyl salicylate esterase activity (GO:0080031);;	--|9e-86|egu:105045265|hypothetical protein	--	--	Alpha/beta hydrolase family;; alpha/beta hydrolase fold;; Serine aminopeptidase, S33	Salicylic acid-binding protein 2 OS=Nicotiana tabacum OX=4097 GN=SABP2 PE=1 SV=1	methylesterase 10-like [Durio zibethinus]
TRINITY_DN53222_c0_g2	2.86898	23.6253	1.5689	NA	1	up	[R]	General function prediction only	Molecular Function: zinc ion binding (GO:0008270);; Biological Process: lignin biosynthetic process (GO:0009809);; Molecular Function: cinnamyl-alcohol dehydrogenase activity (GO:0045551);; Molecular Function: sinapyl alcohol dehydrogenase activity (GO:0052747);;	K00083|0.0|aof:109825164|K00083 CAD; cinnamyl-alcohol dehydrogenase [EC:1.1.1.195]	[Q]	Secondary metabolites biosynthesis, transport and catabolism	Alcohol dehydrogenase GroES-like domain;; Zinc-binding dehydrogenase	Probable cinnamyl alcohol dehydrogenase 1 OS=Oryza sativa subsp. japonica OX=39947 GN=CAD1 PE=2 SV=1	PREDICTED: probable cinnamyl alcohol dehydrogenase 1 isoform X1 [Vitis vinifera]
TRINITY_DN50668_c0_g2	196.188	45.9851	-1.62118	0.00671034	0.99996	down	[S]	Function unknown	Molecular Function: transmembrane receptor protein tyrosine kinase activity (GO:0004714);; Molecular Function: ATP binding (GO:0005524);; Cellular Component: plasma membrane (GO:0005886);; Cellular Component: integral component of membrane (GO:0016021);;	--|0.0|aof:109833720|hypothetical protein	--	--	Protein tyrosine kinase;; Protein kinase domain;; Leucine rich repeat;; Leucine Rich repeats (2 copies);; Leucine Rich Repeat	Leucine-rich repeat receptor-like tyrosine-protein kinase PXC3 OS=Arabidopsis thaliana OX=3702 GN=PXC3 PE=2 SV=1	leucine-rich repeat receptor-like tyrosine-protein kinase PXC3 isoform X1 [Asparagus officinalis]
TRINITY_DN36566_c1_g3	153.749	7.62683	-2.08873	NA	1	down	--	--	Molecular Function: methyltransferase activity (GO:0008168);; Cellular Component: chloroplast (GO:0009507);; Cellular Component: plastoglobule (GO:0010287);;	--|7e-37|aof:109829148|hypothetical protein	--	--	--	Uncharacterized methyltransferase At1g78140, chloroplastic OS=Arabidopsis thaliana OX=3702 GN=At1g78140 PE=1 SV=1	uncharacterized methyltransferase At1g78140, chloroplastic isoform X2 [Asparagus officinalis]
TRINITY_DN47991_c0_g3	13.0575	57.1685	1.68102	0.00388505	0.99996	up	--	--	Molecular Function: structural constituent of cell wall (GO:0005199);;	--|1e-139|pda:103708661|hypothetical protein	[T]	Signal transduction mechanisms	Fasciclin domain	Vegetative cell wall protein gp1 OS=Chlamydomonas reinhardtii OX=3055 GN=GP1 PE=1 SV=1	PREDICTED: fasciclin-like arabinogalactan protein 21 [Phoenix dactylifera]
TRINITY_DN38763_c0_g1	99.1096	17.0961	-1.38629	NA	1	down	[G]	Carbohydrate transport and metabolism	Molecular Function: hydrolase activity, hydrolyzing O-glycosyl compounds (GO:0004553);; Biological Process: carbohydrate metabolic process (GO:0005975);; Cellular Component: chloroplast (GO:0009507);;	K01188|2e-96|aof:109827975|K01188 E3.2.1.21; beta-glucosidase [EC:3.2.1.21]	[G]	Carbohydrate transport and metabolism	Glycosyl hydrolase family 1	Furostanol glycoside 26-O-beta-glucosidase OS=Cheilocostus speciosus OX=49577 GN=F26G PE=1 SV=1	furostanol glycoside 26-O-beta-glucosidase-like [Asparagus officinalis]
TRINITY_DN52601_c0_g1	115.593	9.95655	-1.7389	NA	1	down	--	--	--	--	--	--	--	--	hypothetical protein AQUCO_00600382v1 [Aquilegia coerulea]
TRINITY_DN42126_c0_g1	8.30354	46.4173	1.73204	0.00823299	0.99996	up	[I]	Lipid transport and metabolism	Molecular Function: farnesyl-diphosphate farnesyltransferase activity (GO:0004310);; Biological Process: ergosterol biosynthetic process (GO:0006696);; Cellular Component: integral component of membrane (GO:0016021);; Biological Process: carotenoid biosynthetic process (GO:0016117);; Molecular Function: geranylgeranyl-diphosphate geranylgeranyltransferase activity (GO:0016767);; Cellular Componen…	K02291|1e-55|aof:109836605|K02291 crtB; 15-cis-phytoene synthase [EC:2.5.1.32]	[I]	Lipid transport and metabolism	Squalene/phytoene synthase	Phytoene synthase, chloroplastic OS=Oncidium hybrid cultivar OX=141207 GN=PSY PE=2 SV=1	hypothetical protein SOVF_049440 [Spinacia oleracea]
TRINITY_DN57229_c0_g1	24.8038	1.59765	-1.58753	NA	1	down	--	--	Biological Process: protein polyubiquitination (GO:0000209);; Molecular Function: ATP binding (GO:0005524);; Cellular Component: nucleus (GO:0005634);; Cellular Component: cytoplasm (GO:0005737);; Molecular Function: ubiquitin protein ligase binding (GO:0031625);; Biological Process: proteasome-mediated ubiquitin-dependent protein catabolic process (GO:0043161);; Molecular Function: ubiquitin pro…	K10688|4e-13|aof:109849453|K10688 UBE2W; ubiquitin-conjugating enzyme E2 W [EC:2.3.2.25]	[O]	Posttranslational modification, protein turnover, chaperones	Ubiquitin-conjugating enzyme	Probable ubiquitin-conjugating enzyme E2 16 OS=Arabidopsis thaliana OX=3702 GN=UBC16 PE=2 SV=1	putative ubiquitin-conjugating enzyme E2 16-like protein [Trifolium pratense]
TRINITY_DN44271_c0_g2	45.1021	6.50479	-1.0467	NA	1	down	--	--	--	--|0.0|aof:109843926|hypothetical protein	--	--	--	Protein SINE1 OS=Arabidopsis thaliana OX=3702 GN=SINE1 PE=1 SV=1	uncharacterized protein LOC109843926 [Asparagus officinalis]
TRINITY_DN52674_c0_g1	150.382	39.6856	-1.20163	NA	1	down	[RTKL]	--	--	--|1e-116|egu:105049119|hypothetical protein	[T]	Signal transduction mechanisms	Protein kinase domain;; Protein tyrosine kinase	Mitogen-activated protein kinase kinase kinase 17 OS=Arabidopsis thaliana OX=3702 GN=MAPKKK17 PE=1 SV=1	PREDICTED: mitogen-activated protein kinase kinase kinase 3-like [Elaeis guineensis]
TRINITY_DN33178_c0_g1	0	28.6515	1.25468	NA	1	up	--	--	Molecular Function: transmembrane receptor protein serine/threonine kinase activity (GO:0004675);; Molecular Function: ATP binding (GO:0005524);; Cellular Component: plasma membrane (GO:0005886);; Biological Process: protein phosphorylation (GO:0006468);; Biological Process: cell surface receptor signaling pathway (GO:0007166);; Cellular Component: integral component of membrane (GO:0016021);;	--|2e-12|peq:110037059|hypothetical protein	[T]	Signal transduction mechanisms	--	Proline-rich receptor-like protein kinase PERK2 OS=Arabidopsis thaliana OX=3702 GN=PERK2 PE=2 SV=3	leucine-rich repeat extensin-like protein 3, partial [Phalaenopsis equestris]
TRINITY_DN43189_c5_g1	7.31122	33.0573	1.12917	NA	1	up	--	--	--	--|4e-54|aof:109819985|hypothetical protein	[R]	General function prediction only	Endonuclease/Exonuclease/phosphatase family	--	hypothetical protein VITISV_027817 [Vitis vinifera]
TRINITY_DN56929_c0_g1	43.0781	8.02076	-1.34001	NA	1	down	[R]	General function prediction only	Molecular Function: transporter activity (GO:0005215);; Molecular Function: purine nucleobase transmembrane transporter activity (GO:0005345);; Biological Process: purine nucleobase transport (GO:0006863);; Biological Process: adenine transport (GO:0015853);; Biological Process: guanine transport (GO:0015854);; Cellular Component: integral component of membrane (GO:0016021);;	K06901|1e-46|pda:103702111|K06901 pbuG; putative MFS transporter, AGZA family, xanthine/uracil permease	--	--	Permease family;; Protein of unknown function (DUF3027);; 'Cold-shock' DNA-binding domain;; Protein of unknown function (DUF2530)	Adenine/guanine permease AZG1 OS=Arabidopsis thaliana OX=3702 GN=AZG1 PE=2 SV=1	hypothetical protein ST47_g1308 [Ascochyta rabiei]
TRINITY_DN43595_c0_g2	16.2285	0.948184	-1.24136	NA	1	down	--	--	--	K19042|1e-14|egu:105037881|K19042 BOI; E3 ubiquitin-protein ligase BOI and related proteins [EC:2.3.2.27]	[O]	Posttranslational modification, protein turnover, chaperones	--	--	PREDICTED: E3 ubiquitin-protein ligase BOI-like [Elaeis guineensis]
TRINITY_DN45615_c1_g3	23.6917	3.20573	-1.81752	0.00811457	0.99996	down	--	--	--	K14567|1e-24|aof:109848165|K14567 UTP14; U3 small nucleolar RNA-associated protein 14	[S]	Function unknown	--	--	uncharacterized protein C57A7.06 [Asparagus officinalis]
TRINITY_DN38288_c0_g2	18.6051	3.1133	-1.33658	NA	1	down	[CO]	--	Molecular Function: transporter activity (GO:0005215);; Molecular Function: ATP binding (GO:0005524);; Cellular Component: chloroplast (GO:0009507);; Cellular Component: chloroplast envelope (GO:0009941);; Cellular Component: integral component of membrane (GO:0016021);; Cellular Component: chloroplast membrane (GO:0031969);; Molecular Function: ATPase activity, coupled to transmembrane movement …	K05658|2e-19|zma:103646847|K05658 ABCB1; ATP-binding cassette, subfamily B (MDR/TAP), member 1 [EC:7.6.2.2]	[U]	Intracellular trafficking, secretion, and vesicular transport	ABC transporter	ABC transporter B family member 26, chloroplastic OS=Arabidopsis thaliana OX=3702 GN=ABCB26 PE=1 SV=1	Alpha-factor-transporting ATPase [Termitomyces sp. J132]
TRINITY_DN40892_c3_g1	0	11.8561	1.39094	NA	1	up	--	--	Molecular Function: phosphoprotein phosphatase activity (GO:0004721);;	--|2e-06|zma:103633391|hypothetical protein	--	--	--	Formin-like protein 3 OS=Oryza sativa subsp. japonica OX=39947 GN=FH3 PE=2 SV=2	hypothetical protein JCGZ_12673 [Jatropha curcas]
TRINITY_DN47210_c1_g6	1033.14	363.351	-1.33112	0.00390407	0.99996	down	[R]	General function prediction only	Cellular Component: nucleus (GO:0005634);; Cellular Component: cytoplasm (GO:0005737);; Biological Process: secondary shoot formation (GO:0010223);; Molecular Function: hydrolase activity (GO:0016787);; Biological Process: strigolactone biosynthetic process (GO:1901601);; Biological Process: cellular response to strigolactone (GO:1902348);;	--|1e-134|mus:103988931|hypothetical protein	--	--	Alpha/beta hydrolase family;; alpha/beta hydrolase fold	Strigolactone esterase D14 OS=Oryza sativa subsp. japonica OX=39947 GN=D14 PE=1 SV=1	PREDICTED: probable strigolactone esterase DAD2 [Musa acuminata subsp. malaccensis]
TRINITY_DN45197_c2_g1	152.625	21.4417	-1.13264	NA	1	down	--	--	--	K07466|5e-10|aof:109836606|K07466 RFA1; replication factor A1	--	--	--	--	uncharacterized protein LOC109836606 isoform X3 [Asparagus officinalis]
TRINITY_DN52432_c2_g1	33.9842	378.336	1.91845	0.00681932	0.99996	up	--	--	--	--|3e-99|aof:109845207|hypothetical protein	--	--	--	--	uncharacterized protein LOC109845207 [Asparagus officinalis]
TRINITY_DN35002_c0_g1	59.1913	4.88571	-1.80895	NA	1	down	--	--	Molecular Function: structural constituent of cell wall (GO:0005199);;	--|2e-11|aof:109829012|hypothetical protein	[M]	Cell wall/membrane/envelope biogenesis	--	Vegetative cell wall protein gp1 OS=Chlamydomonas reinhardtii OX=3055 GN=GP1 PE=1 SV=1	hypothetical protein BCR36DRAFT_366531 [Piromyces finnis]
TRINITY_DN53477_c1_g1	503.088	176.319	-1.08431	NA	1	down	--	--	Molecular Function: transmembrane receptor protein serine/threonine kinase activity (GO:0004675);; Molecular Function: ATP binding (GO:0005524);; Cellular Component: plasma membrane (GO:0005886);; Biological Process: protein phosphorylation (GO:0006468);; Biological Process: cell surface receptor signaling pathway (GO:0007166);; Cellular Component: integral component of membrane (GO:0016021);;	--|4e-23|peq:110026478|hypothetical protein	[T]	Signal transduction mechanisms	--	Proline-rich receptor-like protein kinase PERK2 OS=Arabidopsis thaliana OX=3702 GN=PERK2 PE=2 SV=3	uncharacterized protein At5g19025-like isoform X2 [Phalaenopsis equestris]
TRINITY_DN39896_c0_g2	76.4738	418.936	1.74629	0.00695027	0.99996	up	[O]	Posttranslational modification, protein turnover, chaperones	Cellular Component: cytoplasm (GO:0005737);;	K13993|9e-61|aof:109844239|K13993 HSP20; HSP20 family protein	[O]	Posttranslational modification, protein turnover, chaperones	Hsp20/alpha crystallin family	18.2 kDa class I heat shock protein OS=Medicago sativa OX=3879 GN=HSP18.2 PE=2 SV=1	PREDICTED: 18.2 kDa class I heat shock protein-like [Nelumbo nucifera]
TRINITY_DN40409_c4_g1	1.25741	14.0183	1.09775	NA	1	up	--	--	Biological Process: RNA splicing, via transesterification reactions (GO:0000375);; Molecular Function: RNA binding (GO:0003723);; Molecular Function: ATP-dependent RNA helicase activity (GO:0004004);; Molecular Function: ATP binding (GO:0005524);; Cellular Component: nucleus (GO:0005634);; Cellular Component: U5 snRNP (GO:0005682);; Cellular Component: cytoplasm (GO:0005737);; Biological Process:…	K12811|1e-10|aof:109827847|K12811 DDX46; ATP-dependent RNA helicase DDX46/PRP5 [EC:3.6.4.13]	--	--	--	DEAD-box ATP-dependent RNA helicase 21 OS=Arabidopsis thaliana OX=3702 GN=RH21 PE=2 SV=1	hypothetical protein VIGAN_07014100, partial [Vigna angularis var. angularis]
TRINITY_DN48327_c2_g8	33.2173	1.60775	-1.30625	NA	1	down	--	--	Biological Process: G1/S transition of mitotic cell cycle (GO:0000082);; Cellular Component: nucleus (GO:0005634);; Cellular Component: nuclear pore (GO:0005643);; Cellular Component: cytoplasm (GO:0005737);; Biological Process: RNA export from nucleus (GO:0006405);; Biological Process: ubiquitin-dependent protein catabolic process (GO:0006511);; Biological Process: protein import into nucleus (G…	--|9e-06|aof:109829984|hypothetical protein	[U]	Intracellular trafficking, secretion, and vesicular transport	--	Ran-binding protein 1 homolog a OS=Arabidopsis thaliana OX=3702 GN=RANBP1A PE=1 SV=1	--
TRINITY_DN35391_c1_g1	1.85774	40.0004	2.27993	NA	1	up	--	--	Molecular Function: calmodulin binding (GO:0005516);; Biological Process: ubiquitin-dependent protein catabolic process (GO:0006511);; Cellular Component: plasmodesma (GO:0009506);; Biological Process: protein deubiquitination (GO:0016579);; Molecular Function: thiol-dependent ubiquitinyl hydrolase activity (GO:0036459);;	K11843|2e-24|aof:109840816|K11843 USP14; ubiquitin carboxyl-terminal hydrolase 14 [EC:3.4.19.12]	[O]	Posttranslational modification, protein turnover, chaperones	--	Ubiquitin carboxyl-terminal hydrolase 6 OS=Arabidopsis thaliana OX=3702 GN=UBP6 PE=1 SV=1	ubiquitin carboxyl-terminal hydrolase 7-like [Asparagus officinalis]
TRINITY_DN37984_c0_g4	110.412	22.7363	-1.36714	NA	1	down	--	--	Molecular Function: DNA binding (GO:0003677);; Molecular Function: DNA-binding transcription factor activity (GO:0003700);; Cellular Component: nucleus (GO:0005634);; Biological Process: transcription, DNA-templated (GO:0006351);; Biological Process: defense response (GO:0006952);;	K13433|8e-56|egu:105043213|K13433 PTI5; pathogenesis-related genes transcriptional activator PTI5	--	--	AP2 domain	Pathogenesis-related genes transcriptional activator PTI5 OS=Solanum lycopersicum OX=4081 GN=PTI5 PE=2 SV=1	PREDICTED: pathogenesis-related genes transcriptional activator PTI5-like [Phoenix dactylifera]
TRINITY_DN51487_c1_g2	23.5445	182.76	1.35274	NA	1	up	[L]	Replication, recombination and repair	--	--|4e-34|mus:103995023|hypothetical protein	[R]	General function prediction only	--	--	hypothetical protein VITISV_037590 [Vitis vinifera]
TRINITY_DN54555_c1_g2	14.1057	0.360852	-1.19959	NA	1	down	--	--	Molecular Function: RNA binding (GO:0003723);; Molecular Function: endonuclease activity (GO:0004519);; Biological Process: RNA modification (GO:0009451);; Cellular Component: chloroplast (GO:0009507);; Biological Process: plastid transcription (GO:0042793);;	--|4e-10|aof:109834347|hypothetical protein	[R]	General function prediction only	--	Pentatricopeptide repeat-containing protein At5g67570, chloroplastic OS=Arabidopsis thaliana OX=3702 GN=DG1 PE=1 SV=2	pentatricopeptide repeat-containing protein At5g67570, chloroplastic [Asparagus officinalis]
TRINITY_DN51698_c0_g5	44.5117	3.18521	-2.24212	0.00127317	0.661773	down	--	--	Molecular Function: nucleic acid binding (GO:0003676);; Molecular Function: RNA-DNA hybrid ribonuclease activity (GO:0004523);; Molecular Function: metal ion binding (GO:0046872);;	--|7e-66|aof:109840677|hypothetical protein	[R]	General function prediction only	zinc-binding in reverse transcriptase	Putative ribonuclease H protein At1g65750 OS=Arabidopsis thaliana OX=3702 GN=At1g65750 PE=3 SV=1	uncharacterized protein LOC109840677 [Asparagus officinalis]
TRINITY_DN44021_c1_g1	143.112	29.104	-1.7998	0.00230813	0.866953	down	--	--	--	--|1e-42|pda:103704398|hypothetical protein	--	--	Hydrophobic seed protein	36.4 kDa proline-rich protein OS=Solanum lycopersicum OX=4081 GN=TPRP-F1 PE=2 SV=1	PREDICTED: 36.4 kDa proline-rich protein isoform X1 [Populus euphratica]
TRINITY_DN55432_c0_g3	160.874	67.3072	-1.15429	0.00343705	0.99996	down	--	--	--	--|6e-30|aof:109831896|hypothetical protein	--	--	--	--	uncharacterized protein A4U43_C02F22100 [Asparagus officinalis]
TRINITY_DN38050_c1_g1	181.915	5.65946	-2.48605	0.000489169	0.392548	down	--	--	--	--|4e-08|aof:109824888|hypothetical protein	--	--	--	--	DNA ligase 1 [Asparagus officinalis]
TRINITY_DN53350_c0_g2	25.2995	199.533	1.47576	NA	1	up	--	--	Molecular Function: enzyme inhibitor activity (GO:0004857);;	--|1e-63|pda:103708529|hypothetical protein	--	--	Plant invertase/pectin methylesterase inhibitor	21 kDa protein OS=Daucus carota OX=4039 PE=2 SV=1	PREDICTED: 21 kDa protein [Phoenix dactylifera]
TRINITY_DN54539_c1_g3	35.9464	0.360852	-1.8613	0.00849716	0.99996	down	--	--	Molecular Function: glutamine-tRNA ligase activity (GO:0004819);; Molecular Function: ATP binding (GO:0005524);; Cellular Component: cytosol (GO:0005829);; Biological Process: glutaminyl-tRNA aminoacylation (GO:0006425);;	K01886|4e-10|dct:110097628|K01886 QARS; glutaminyl-tRNA synthetase [EC:6.1.1.18]	[J]	Translation, ribosomal structure and biogenesis	--	Glutamine--tRNA ligase, cytoplasmic OS=Arabidopsis thaliana OX=3702 GN=OVA9 PE=2 SV=1	putative glutamine--tRNA ligase [Rosa chinensis]
TRINITY_DN45616_c4_g1	3.99002	33.2381	1.61115	NA	1	up	--	--	--	--|8e-06|sbi:110436298|hypothetical protein	--	--	--	--	LOW QUALITY PROTEIN: hypothetical protein BU14_0364s0002, partial [Porphyra umbilicalis]
TRINITY_DN50008_c0_g1	360.192	60.986	-1.51579	NA	1	down	--	--	Molecular Function: DNA binding (GO:0003677);; Molecular Function: DNA-binding transcription factor activity (GO:0003700);; Cellular Component: nucleus (GO:0005634);; Biological Process: transcription, DNA-templated (GO:0006351);;	--|8e-35|aof:109846826|hypothetical protein	--	--	Myb-like DNA-binding domain	Myb-related protein 2 OS=Arabidopsis thaliana OX=3702 GN=MYR2 PE=1 SV=1	Myb-related protein [Actinidia chinensis var. chinensis]
TRINITY_DN45715_c0_g2	79.632	8.6488	-1.86896	0.00777374	0.99996	down	[O]	Posttranslational modification, protein turnover, chaperones	Molecular Function: ATP binding (GO:0005524);; Molecular Function: ATPase activity (GO:0016887);;	K08900|0.0|dct:110110505|K08900 BCS1; mitochondrial chaperone BCS1	[O]	Posttranslational modification, protein turnover, chaperones	Domain associated at C-terminal with AAA;; ATPase family associated with various cellular activities (AAA);; Holliday junction DNA helicase ruvB N-terminus	AAA-ATPase At5g57480 OS=Arabidopsis thaliana OX=3702 GN=At5g57480 PE=3 SV=1	AAA-ATPase At4g30250-like [Dendrobium catenatum]
TRINITY_DN46041_c0_g1	23.2411	140.449	1.64697	NA	1	up	--	--	Cellular Component: Golgi membrane (GO:0000139);; Cellular Component: Golgi apparatus (GO:0005794);; Molecular Function: lipid binding (GO:0008289);; Biological Process: protein secretion (GO:0009306);; Cellular Component: integral component of membrane (GO:0016021);; Molecular Function: metal ion binding (GO:0046872);;	--|0.0|mus:103982721|hypothetical protein	[R]	General function prediction only	C2 domain;; Synaptotagmin-like mitochondrial-lipid-binding domain;; C2 domain	Synaptotagmin-2 OS=Arabidopsis thaliana OX=3702 GN=SYT2 PE=2 SV=1	PREDICTED: synaptotagmin-2 [Musa acuminata subsp. malaccensis]
TRINITY_DN51823_c1_g4	19.5278	1.39137	-1.77791	NA	1	down	--	--	Biological Process: lipid transport (GO:0006869);; Molecular Function: lipid binding (GO:0008289);; Cellular Component: anchored component of membrane (GO:0031225);; Cellular Component: anchored component of plasma membrane (GO:0046658);;	--|3e-53|pda:103701737|hypothetical protein	--	--	Probable lipid transfer;; Protease inhibitor/seed storage/LTP family	Non-specific lipid-transfer protein-like protein At5g64080 OS=Arabidopsis thaliana OX=3702 GN=At5g64080 PE=1 SV=1	PREDICTED: non-specific lipid-transfer protein-like protein At2g13820 [Phoenix dactylifera]
TRINITY_DN38585_c0_g1	47.5875	0.370949	-1.95341	0.00586916	0.99996	down	--	--	Molecular Function: DNA-binding transcription factor activity (GO:0003700);; Cellular Component: nucleus (GO:0005634);; Biological Process: transcription, DNA-templated (GO:0006351);; Molecular Function: sequence-specific DNA binding (GO:0043565);;	--|5e-08|ats:109743779|hypothetical protein	--	--	--	Homeobox-leucine zipper protein HOX21 OS=Oryza sativa subsp. japonica OX=39947 GN=HOX21 PE=2 SV=1	PREDICTED: uncharacterized protein LOC103487165 [Cucumis melo]
TRINITY_DN43593_c1_g1	408.27	136.492	-1.44752	0.000303633	0.306377	down	--	--	Molecular Function: DNA binding (GO:0003677);; Molecular Function: DNA-binding transcription factor activity (GO:0003700);; Cellular Component: nucleus (GO:0005634);; Biological Process: transcription, DNA-templated (GO:0006351);; Biological Process: regulation of transcription, DNA-templated (GO:0006355);; Biological Process: positive regulation of shade avoidance (GO:1902448);;	--|1e-131|aof:109843984|hypothetical protein	--	--	Helix-loop-helix DNA-binding domain	Transcription factor BEE 1 OS=Arabidopsis thaliana OX=3702 GN=BEE1 PE=2 SV=1	transcription factor bHLH75-like [Asparagus officinalis]
TRINITY_DN37849_c3_g2	11.5779	0.659567	-1.09716	NA	1	down	--	--	Molecular Function: transmembrane receptor protein serine/threonine kinase activity (GO:0004675);; Molecular Function: ATP binding (GO:0005524);; Cellular Component: plasma membrane (GO:0005886);; Biological Process: protein phosphorylation (GO:0006468);; Biological Process: cell surface receptor signaling pathway (GO:0007166);; Cellular Component: integral component of membrane (GO:0016021);;	--|4e-08|osa:112937355|hypothetical protein	[T]	Signal transduction mechanisms	--	Proline-rich receptor-like protein kinase PERK2 OS=Arabidopsis thaliana OX=3702 GN=PERK2 PE=2 SV=3	hypothetical protein BU14_0180s0014, partial [Porphyra umbilicalis]
TRINITY_DN37406_c1_g1	22.5904	0	-1.18985	NA	1	down	--	--	Molecular Function: structural constituent of cell wall (GO:0005199);;	--|2e-18|ats:109749554|hypothetical protein	--	--	--	Vegetative cell wall protein gp1 OS=Chlamydomonas reinhardtii OX=3055 GN=GP1 PE=1 SV=1	hydroxyproline-rich glycoprotein DZ-HRGP [Volvox carteri f. nagariensis]
TRINITY_DN51063_c4_g3	0.593865	18.2148	2.12626	0.00301724	0.964511	up	--	--	Molecular Function: nucleic acid binding (GO:0003676);; Molecular Function: RNA-directed DNA polymerase activity (GO:0003964);; Molecular Function: aspartic-type endopeptidase activity (GO:0004190);; Molecular Function: endonuclease activity (GO:0004519);; Molecular Function: zinc ion binding (GO:0008270);; Biological Process: DNA integration (GO:0015074);;	--|1e-32|aof:109827718|hypothetical protein	[R]	General function prediction only	--	Retrovirus-related Pol polyprotein from transposon TNT 1-94 OS=Nicotiana tabacum OX=4097 PE=2 SV=1	Endonuclease [Actinidia chinensis var. chinensis]
TRINITY_DN42850_c1_g1	3.50068	50.3545	2.22988	0.00144398	0.692513	up	[L]	Replication, recombination and repair	Molecular Function: RNA-directed DNA polymerase activity (GO:0003964);; Molecular Function: RNA-directed 5'-3' RNA polymerase activity (GO:0003968);; Cellular Component: mitochondrion (GO:0005739);;	--|3e-79|pda:113461736|hypothetical protein	[R]	General function prediction only	Retrotransposon gag protein	RNA-directed DNA polymerase homolog OS=Oenothera berteroana OX=3950 PE=4 SV=1	uncharacterized protein LOC106441931 [Brassica napus]
TRINITY_DN53449_c2_g3	601.07	1467.32	1.14793	0.00997937	0.99996	up	[R]	General function prediction only	Cellular Component: nucleus (GO:0005634);; Cellular Component: cytosol (GO:0005829);; Molecular Function: oxidoreductase activity (GO:0016491);;	K00002|1e-101|aof:109822145|K00002 AKR1A1; alcohol dehydrogenase (NADP+) [EC:1.1.1.2]	[R]	General function prediction only	Aldo/keto reductase family;; Aldo/keto reductase family	Aldo-keto reductase family 4 member C10 OS=Arabidopsis thaliana OX=3702 GN=AKR4C10 PE=1 SV=1	aldo-keto reductase family 4 member C9-like [Asparagus officinalis]
TRINITY_DN52588_c0_g2	9.97581	0.577234	-1.14741	NA	1	down	--	--	Biological Process: metabolic process (GO:0008152);; Biological Process: systemic acquired resistance, salicylic acid mediated signaling pathway (GO:0009862);; Molecular Function: lipase activity (GO:0016298);; Molecular Function: methyl salicylate esterase activity (GO:0080031);;	--|1e-26|aof:109837566|hypothetical protein	--	--	--	Salicylic acid-binding protein 2 OS=Nicotiana tabacum OX=4097 GN=SABP2 PE=1 SV=1	salicylic acid-binding protein 2-like [Momordica charantia]
TRINITY_DN45233_c0_g1	1.24795	10.0417	1.19733	NA	1	up	--	--	Molecular Function: DNA-binding transcription factor activity (GO:0003700);; Cellular Component: nucleus (GO:0005634);; Molecular Function: zinc ion binding (GO:0008270);; Biological Process: red, far-red light phototransduction (GO:0009585);; Biological Process: far-red light signaling pathway (GO:0010018);; Biological Process: positive regulation of circadian rhythm (GO:0042753);; Biological Pr…	--|6e-88|aof:109821744|hypothetical protein	--	--	--	Protein FAR1-RELATED SEQUENCE 2 OS=Arabidopsis thaliana OX=3702 GN=FRS2 PE=1 SV=1	protein FAR-RED ELONGATED HYPOCOTYL 3-like [Asparagus officinalis]
TRINITY_DN39150_c0_g1	14.9141	1.67999	-1.81985	0.00937787	1	down	--	--	Cellular Component: plasma membrane (GO:0005886);; Cellular Component: anchored component of membrane (GO:0031225);;	--|3e-16|mus:103995635|hypothetical protein	--	--	--	Classical arabinogalactan protein 9 OS=Arabidopsis thaliana OX=3702 GN=AGP9 PE=1 SV=2	PREDICTED: classical arabinogalactan protein 9 [Brassica rapa]
TRINITY_DN49625_c0_g2	29.1335	5.67933	-1.44314	NA	1	down	[H]	Coenzyme transport and metabolism	Molecular Function: methionine adenosyltransferase activity (GO:0004478);; Molecular Function: ATP binding (GO:0005524);; Cellular Component: cytosol (GO:0005829);; Biological Process: S-adenosylmethionine biosynthetic process (GO:0006556);; Biological Process: one-carbon metabolic process (GO:0006730);; Molecular Function: metal ion binding (GO:0046872);;	K00789|4e-74|aof:109848425|K00789 metK; S-adenosylmethionine synthetase [EC:2.5.1.6]	[H]	Coenzyme transport and metabolism	S-adenosylmethionine synthetase, central domain;; S-adenosylmethionine synthetase, C-terminal domain	S-adenosylmethionine synthase 1 OS=Vitis vinifera OX=29760 GN=METK1 PE=3 SV=1	hypothetical protein AQUCO_03000060v1 [Aquilegia coerulea]
TRINITY_DN51416_c1_g1	7.24682	120.993	2.21219	0.00178799	0.761504	up	--	--	Molecular Function: carbohydrate binding (GO:0030246);;	--|3e-08|aof:109842789|hypothetical protein	--	--	--	Ricin B-like lectin R40G3 OS=Oryza sativa subsp. japonica OX=39947 GN=R40G3 PE=2 SV=1	hydroxyproline-rich glycoprotein family protein [Zea mays]
TRINITY_DN40088_c1_g4	2.37546	57.4917	2.63775	0.000153292	0.191926	up	[C]	Energy production and conversion	Molecular Function: D-arabinono-1,4-lactone oxidase activity (GO:0003885);; Cellular Component: membrane (GO:0016020);; Biological Process: L-ascorbic acid biosynthetic process (GO:0019853);; Molecular Function: L-gulonolactone oxidase activity (GO:0050105);; Molecular Function: flavin adenine dinucleotide binding (GO:0050660);;	K00103|0.0|aof:109819924|K00103 GULO; L-gulonolactone oxidase [EC:1.1.3.8]	[V]	Defense mechanisms	FAD binding domain;; D-arabinono-1,4-lactone oxidase	L-gulonolactone oxidase 2 OS=Arabidopsis thaliana OX=3702 GN=GULLO2 PE=1 SV=1	probable L-gulonolactone oxidase 4 [Asparagus officinalis]
TRINITY_DN31533_c0_g1	27.7106	0.938087	-1.86989	NA	1	down	[R]	General function prediction only	Cellular Component: vacuolar membrane (GO:0005774);; Biological Process: autophagy (GO:0006914);; Biological Process: protein transport (GO:0015031);; Cellular Component: phagophore assembly site membrane (GO:0034045);;	K22991|1e-123|egu:105046025|K22991 WDR45; WD repeat-containing protein 45	[S]	Function unknown	--	Autophagy-related protein 18d OS=Arabidopsis thaliana OX=3702 GN=ATG18D PE=2 SV=1	PREDICTED: autophagy-related protein 18c [Elaeis guineensis]
TRINITY_DN46225_c0_g2	172.649	19.3583	-2.20291	0.000746991	0.517986	down	[Q]	Secondary metabolites biosynthesis, transport and catabolism	Molecular Function: monooxygenase activity (GO:0004497);; Molecular Function: iron ion binding (GO:0005506);; Cellular Component: integral component of membrane (GO:0016021);; Molecular Function: oxidoreductase activity, acting on paired donors, with incorporation or reduction of molecular oxygen (GO:0016705);; Molecular Function: heme binding (GO:0020037);;	--|0.0|aof:109840776|hypothetical protein	[QI]	--	Cytochrome P450	Cytochrome P450 72A15 OS=Arabidopsis thaliana OX=3702 GN=CYP72A15 PE=2 SV=1	cytochrome P450 72A15-like isoform X1 [Asparagus officinalis]
TRINITY_DN50326_c0_g3	0	14.5161	1.57831	NA	1	up	--	--	Molecular Function: monooxygenase activity (GO:0004497);; Molecular Function: iron ion binding (GO:0005506);; Biological Process: defense response (GO:0006952);; Cellular Component: chloroplast thylakoid membrane (GO:0009535);; Biological Process: jasmonic acid biosynthetic process (GO:0009695);; Cellular Component: chloroplast envelope (GO:0009941);; Biological Process: sterol metabolic process …	K01723|1e-36|aof:109834706|K01723 AOS; hydroperoxide dehydratase [EC:4.2.1.92]	--	--	--	Allene oxide synthase 1, chloroplastic OS=Solanum lycopersicum OX=4081 GN=AOS1 PE=2 SV=1	uncharacterized protein A4U43_C03F8320 [Asparagus officinalis]
TRINITY_DN53165_c0_g2	35.256	6.93632	-1.73862	0.00518019	0.99996	down	--	--	--	K14948|4e-07|aof:109839010|K14948 PTBP2; polypyrimidine tract-binding protein 2	--	--	--	--	--
TRINITY_DN51199_c2_g1	346960	72680.9	-1.84533	0.000827308	0.518741	down	--	--	Molecular Function: mannose binding (GO:0005537);; Cellular Component: extracellular region (GO:0005576);;	--|1e-41|mus:103987866|hypothetical protein	--	--	D-mannose binding lectin	Mannose-specific lectin OS=Galanthus nivalis OX=4670 PE=1 SV=1	mannose-specific lectin precursor [Polygonatum multiflorum]
TRINITY_DN35002_c0_g2	38.6458	2.2257	-1.26205	NA	1	down	--	--	--	--	--	--	Plant thionin	--	--
TRINITY_DN39521_c0_g1	2.4516	55.0427	1.46452	NA	1	up	--	--	Molecular Function: protein serine/threonine kinase activity (GO:0004674);; Molecular Function: ATP binding (GO:0005524);; Cellular Component: plasma membrane (GO:0005886);; Cellular Component: plasmodesma (GO:0009506);; Cellular Component: membrane (GO:0016020);; Cellular Component: integral component of membrane (GO:0016021);; Cellular Component: pollen tube (GO:0090406);;	--|3e-72|egu:109505283|hypothetical protein	--	--	Leucine Rich repeats (2 copies);; Leucine rich repeat;; Leucine rich repeat N-terminal domain;; Leucine Rich Repeat	MDIS1-interacting receptor like kinase 2 OS=Arabidopsis thaliana OX=3702 GN=MIK2 PE=1 SV=3	PREDICTED: probable leucine-rich repeat receptor-like protein kinase At1g35710 [Elaeis guineensis]
TRINITY_DN56144_c3_g5	31.5868	1.03052	-1.05305	NA	1	down	[H]	Coenzyme transport and metabolism	Molecular Function: 3-methyl-2-oxobutanoate hydroxymethyltransferase activity (GO:0003864);; Cellular Component: mitochondrion (GO:0005739);; Molecular Function: methyltransferase activity (GO:0008168);; Biological Process: pantothenate biosynthetic process (GO:0015940);; Molecular Function: metal ion binding (GO:0046872);;	K00606|2e-43|aof:109835158|K00606 panB; 3-methyl-2-oxobutanoate hydroxymethyltransferase [EC:2.1.2.11]	[H]	Coenzyme transport and metabolism	Ketopantoate hydroxymethyltransferase	3-methyl-2-oxobutanoate hydroxymethyltransferase 1, mitochondrial OS=Oryza sativa subsp. japonica OX=39947 GN=KPHMT1 PE=2 SV=1	3-methyl-2-oxobutanoate hydroxymethyltransferase 2, mitochondrial [Ananas comosus]
TRINITY_DN35010_c0_g1	37.3825	8.97748	-1.59176	0.0078693	0.99996	down	--	--	Molecular Function: transcription factor activity, transcription factor binding (GO:0000989);; Molecular Function: DNA-binding transcription factor activity (GO:0003700);; Cellular Component: nucleus (GO:0005634);; Biological Process: transcription, DNA-templated (GO:0006351);; Biological Process: response to gibberellin (GO:0009739);; Biological Process: gibberellic acid mediated signaling pathw…	--|0.0|pda:103724041|hypothetical protein	--	--	GRAS domain family	DELLA protein RGL1 OS=Arabidopsis thaliana OX=3702 GN=RGL1 PE=1 SV=1	PREDICTED: DELLA protein RGL1-like [Phoenix dactylifera]
TRINITY_DN38346_c3_g2	0.322314	29.4393	1.50285	NA	1	up	--	--	--	--|2e-06|osa:4351053|hypothetical protein	--	--	--	Retrovirus-related Pol polyprotein from transposon RE1 OS=Arabidopsis thaliana OX=3702 GN=RE1 PE=2 SV=1	conserved hypothetical protein [Talaromyces marneffei ATCC 18224]
TRINITY_DN52163_c1_g2	236.731	89.4776	-1.22691	0.00989221	0.99996	down	--	--	Cellular Component: mitochondrial matrix (GO:0005759);; Biological Process: carbohydrate metabolic process (GO:0005975);; Biological Process: tricarboxylic acid cycle (GO:0006099);; Biological Process: malate metabolic process (GO:0006108);; Molecular Function: L-malate dehydrogenase activity (GO:0030060);;	K00026|5e-13|mus:103980951|K00026 MDH2; malate dehydrogenase [EC:1.1.1.37]	[C]	Energy production and conversion	--	Malate dehydrogenase, mitochondrial OS=Brassica napus OX=3708 GN=MDH PE=2 SV=1	hypothetical protein OsI_21079 [Oryza sativa Indica Group]
TRINITY_DN58226_c1_g1	1.63049	57.1588	1.47928	NA	1	up	--	--	--	--|3e-10|egu:114914669|hypothetical protein	--	--	--	--	PREDICTED: uncharacterized protein LOC109505646, partial [Elaeis guineensis]
TRINITY_DN36838_c0_g2	15.8524	1.10275	-1.45512	NA	1	down	--	--	Cellular Component: mitochondrion (GO:0005739);; Cellular Component: Golgi apparatus (GO:0005794);;	--|7e-73|pda:103713831|hypothetical protein	--	--	--	WPP domain-associated protein OS=Arabidopsis thaliana OX=3702 GN=WAP PE=1 SV=2	PREDICTED: WPP domain-associated protein-like isoform X2 [Phoenix dactylifera]
TRINITY_DN36340_c3_g1	83.5012	5.25634	-1.70978	NA	1	down	--	--	--	--	--	--	--	--	transmembrane protein, putative [Medicago truncatula]
TRINITY_DN37373_c0_g2	769.12	146.835	-1.78554	0.00403771	0.99996	down	[O]	Posttranslational modification, protein turnover, chaperones	Molecular Function: glutathione transferase activity (GO:0004364);;	K00799|1e-110|aof:109821359|K00799 GST; glutathione S-transferase [EC:2.5.1.18]	[O]	Posttranslational modification, protein turnover, chaperones	Glutathione S-transferase, C-terminal domain;; Glutathione S-transferase, N-terminal domain;; Glutathione S-transferase, N-terminal domain;; Glutathione S-transferase, C-terminal domain	Glutathione S-transferase PARB OS=Nicotiana tabacum OX=4097 GN=PARB PE=2 SV=1	glutathione S-transferase [Dracaena cambodiana]
TRINITY_DN39553_c0_g1	11.2671	66.2971	1.80737	0.00534582	0.99996	up	[Z]	Cytoskeleton	Molecular Function: ATP binding (GO:0005524);; Cellular Component: kinesin complex (GO:0005871);; Cellular Component: microtubule (GO:0005874);; Biological Process: microtubule-based movement (GO:0007018);; Biological Process: protein localization (GO:0008104);; Molecular Function: ATP-dependent microtubule motor activity, plus-end-directed (GO:0008574);; Biological Process: cytoskeleton-dependen…	K10403|0.0|aof:109849736|K10403 KIF22; kinesin family member 22	[Z]	Cytoskeleton	Kinesin motor domain;; Helix-hairpin-helix motif	Kinesin-like protein KIN-10B OS=Oryza sativa subsp. japonica OX=39947 GN=KIN10B PE=2 SV=2	kinesin-like protein KIN-10C isoform X2 [Asparagus officinalis]
TRINITY_DN37579_c2_g3	1.30817	146.805	1.76488	NA	1	up	[R]	General function prediction only	Cellular Component: integral component of membrane (GO:0016021);; Biological Process: negative regulation of apoptotic process (GO:0043066);;	K21889|2e-99|egu:105059431|K21889 TMBIM6; Bax inhibitor 1	[V]	Defense mechanisms	Inhibitor of apoptosis-promoting Bax1	Bax inhibitor 1 OS=Oryza sativa subsp. japonica OX=39947 GN=BI1 PE=2 SV=1	PREDICTED: bax inhibitor 1 [Elaeis guineensis]
TRINITY_DN33800_c0_g1	16.4624	93.8366	1.81221	0.00453681	0.99996	up	--	--	--	K17824|2e-78|aof:109841204|K17824 DCUN1D4_5; DCN1-like protein 4/5	[S]	Function unknown	--	--	DCN1-like protein 4 [Asparagus officinalis]
TRINITY_DN36582_c0_g1	114.327	708.916	1.54001	NA	1	up	--	--	Molecular Function: peroxidase activity (GO:0004601);; Cellular Component: extracellular region (GO:0005576);; Cellular Component: cell wall (GO:0005618);; Cellular Component: vacuole (GO:0005773);; Biological Process: response to oxidative stress (GO:0006979);; Cellular Component: plant-type cell wall (GO:0009505);; Cellular Component: plasmodesma (GO:0009506);; Biological Process: plant-type ce…	K00430|1e-105|egu:105051975|K00430 E1.11.1.7; peroxidase [EC:1.11.1.7]	--	--	--	Peroxidase 12 OS=Arabidopsis thaliana OX=3702 GN=PER12 PE=1 SV=1	peroxidase [Picea abies]
TRINITY_DN31735_c0_g1	39.3325	0.721704	-1.89616	0.00769152	0.99996	down	--	--	Cellular Component: extracellular region (GO:0005576);; Biological Process: killing of cells of other organism (GO:0031640);; Biological Process: defense response to bacterium (GO:0042742);; Molecular Function: nutrient reservoir activity (GO:0045735);; Biological Process: defense response to fungus (GO:0050832);;	--|0.0|aof:109834624|hypothetical protein	--	--	Cupin;; Vicilin N terminal region;; Cupin domain;; AraC-like ligand binding domain	Vicilin-like antimicrobial peptides 2-2 OS=Macadamia integrifolia OX=60698 GN=AMP2-2 PE=2 SV=1	LOW QUALITY PROTEIN: vicilin [Asparagus officinalis]
TRINITY_DN52397_c3_g2	51.9304	6.13416	-1.01008	NA	1	down	--	--	Molecular Function: structural constituent of cell wall (GO:0005199);; Biological Process: lipid metabolic process (GO:0006629);; Molecular Function: lipase activity (GO:0016298);;	--|7e-32|dct:110099808|hypothetical protein	[K]	Transcription	--	Anther-specific proline-rich protein APG OS=Arabidopsis thaliana OX=3702 GN=APG PE=2 SV=2	uncharacterized protein A4U43_C05F23990 [Asparagus officinalis]
TRINITY_DN56618_c3_g1	0.663544	16.8156	1.09096	NA	1	up	[RTKL]	--	Molecular Function: structural constituent of cell wall (GO:0005199);;	--|2e-12|obr:102712186|hypothetical protein	--	--	--	Vegetative cell wall protein gp1 OS=Chlamydomonas reinhardtii OX=3055 GN=GP1 PE=1 SV=1	hypothetical protein CHLRE_08g364751v5 [Chlamydomonas reinhardtii]
TRINITY_DN54084_c0_g1	0	16.5234	1.02467	NA	1	up	[K]	Transcription	Cellular Component: extracellular region (GO:0005576);; Cellular Component: cell wall (GO:0005618);; Biological Process: multicellular organism development (GO:0007275);; Biological Process: cell wall organization (GO:0071555);;	--|4e-14|osa:4324628|hypothetical protein	--	--	--	Leucine-rich repeat extensin-like protein 2 OS=Arabidopsis thaliana OX=3702 GN=LRX2 PE=2 SV=1	PREDICTED: leucine-rich repeat extensin-like protein 3 [Oryza sativa Japonica Group]
TRINITY_DN52177_c0_g2	5.97168	177.856	2.38478	0.000844158	0.518741	up	[J]	Translation, ribosomal structure and biogenesis	Biological Process: microtubule cytoskeleton organization (GO:0000226);; Biological Process: cytokinesis by cell plate formation (GO:0000911);; Molecular Function: protein kinase activity (GO:0004672);; Molecular Function: cyclin-dependent protein serine/threonine kinase activity (GO:0004693);; Molecular Function: ATP binding (GO:0005524);; Cellular Component: nucleus (GO:0005634);; Cellular Comp…	K14842|8e-15|aof:109827859|K14842 NSA2; ribosome biogenesis protein NSA2	[R]	General function prediction only	--	Cyclin-dependent kinase A-1 OS=Arabidopsis thaliana OX=3702 GN=CDKA-1 PE=1 SV=1	ribosome biogenesis protein NSA2 homolog [Asparagus officinalis]
TRINITY_DN45445_c1_g1	118.893	12.679	-2.09586	0.00199187	0.808485	down	[Q]	Secondary metabolites biosynthesis, transport and catabolism	Molecular Function: iron ion binding (GO:0005506);; Cellular Component: membrane (GO:0016020);; Cellular Component: integral component of membrane (GO:0016021);; Molecular Function: oxidoreductase activity, acting on paired donors, with incorporation or reduction of molecular oxygen, NAD(P)H as one donor, and incorporation of one atom of oxygen (GO:0016709);; Molecular Function: heme binding (GO:…	--|0.0|egu:105054738|hypothetical protein	[Q]	Secondary metabolites biosynthesis, transport and catabolism	Cytochrome P450	Cytochrome P450 89A2 OS=Arabidopsis thaliana OX=3702 GN=CYP89A2 PE=2 SV=2	PREDICTED: cytochrome P450 89A2 [Elaeis guineensis]
TRINITY_DN43949_c2_g2	34.6158	4.07158	-1.81249	0.00966214	0.99996	down	--	--	--	--|2e-23|aof:109834294|hypothetical protein	--	--	--	--	zinc finger MYM-type protein 1-like [Asparagus officinalis]
TRINITY_DN50825_c0_g2	75.4009	12.4384	-1.28639	NA	1	down	--	--	Molecular Function: DNA-binding transcription factor activity (GO:0003700);; Cellular Component: nucleus (GO:0005634);; Biological Process: transcription, DNA-templated (GO:0006351);; Molecular Function: sequence-specific DNA binding (GO:0043565);;	--|0.0|egu:105048544|hypothetical protein	--	--	WRKY DNA -binding domain	Probable WRKY transcription factor 31 OS=Arabidopsis thaliana OX=3702 GN=WRKY31 PE=2 SV=1	PREDICTED: probable WRKY transcription factor 31 [Elaeis guineensis]
TRINITY_DN43525_c0_g1	0	26.964	2.15019	0.00253554	0.879112	up	--	--	Cellular Component: chloroplast (GO:0009507);;	--	--	--	--	Uncharacterized protein ORF91 OS=Phalaenopsis aphrodite subsp. formosana OX=308872 PE=4 SV=1	hypothetical protein BVRB_025610 [Beta vulgaris subsp. vulgaris]
TRINITY_DN41574_c1_g1	23.5364	425.392	2.36254	0.000788232	0.518741	up	--	--	--	--|2e-15|dct:110112416|hypothetical protein	--	--	--	--	hypothetical protein CQW23_35651 [Capsicum baccatum]
TRINITY_DN45608_c0_g1	0	7.51576	1.1342	NA	1	up	--	--	--	K10635|3e-23|aof:109829970|K10635 RNF111; E3 ubiquitin-protein ligase Arkadia [EC:2.3.2.27]	--	--	--	--	probable E3 ubiquitin-protein ligase HIP1 [Asparagus officinalis]
TRINITY_DN44029_c1_g1	34.0337	1181.52	2.37308	0.000920787	0.546087	up	--	--	Cellular Component: nucleus (GO:0005634);; Molecular Function: oxidoreductase activity (GO:0016491);; Molecular Function: metal ion binding (GO:0046872);;	--|1e-103|egu:105047671|hypothetical protein	--	--	Taurine catabolism dioxygenase TauD, TfdA family	Clavaminate synthase-like protein At3g21360 OS=Arabidopsis thaliana OX=3702 GN=At3g21360 PE=1 SV=1	PREDICTED: clavaminate synthase-like protein At3g21360 [Elaeis guineensis]
TRINITY_DN39660_c0_g4	18.421	2.81426	-1.17291	NA	1	down	[Q]	Secondary metabolites biosynthesis, transport and catabolism	Molecular Function: monooxygenase activity (GO:0004497);; Molecular Function: iron ion binding (GO:0005506);; Cellular Component: endoplasmic reticulum membrane (GO:0005789);; Cellular Component: integral component of membrane (GO:0016021);; Molecular Function: oxidoreductase activity, acting on paired donors, with incorporation or reduction of molecular oxygen (GO:0016705);; Molecular Function: …	--|1e-165|pda:103707600|hypothetical protein	[QI]	--	Cytochrome P450	Cytochrome P450 94A1 OS=Vicia sativa OX=3908 GN=CYP94A1 PE=2 SV=2	PREDICTED: cytochrome P450 94A1-like [Phoenix dactylifera]
TRINITY_DN45782_c0_g1	0	21.5789	1.06711	NA	1	up	--	--	Biological Process: vitamin E biosynthetic process (GO:0010189);; Cellular Component: integral component of membrane (GO:0016021);; Molecular Function: kinase activity (GO:0016301);; Cellular Component: chloroplast membrane (GO:0031969);;	K15892|2e-43|pda:103722776|K15892 FOLK; farnesol kinase [EC:2.7.1.216]	[S]	Function unknown	--	Probable phytol kinase 2, chloroplastic OS=Oryza sativa subsp. japonica OX=39947 GN=Os01g0832000 PE=2 SV=3	PREDICTED: probable phytol kinase 2, chloroplastic [Phoenix dactylifera]
TRINITY_DN41902_c3_g1	21.5889	68.3077	1.44922	0.00261592	0.898147	up	--	--	Molecular Function: RNA binding (GO:0003723);; Molecular Function: endonuclease activity (GO:0004519);; Cellular Component: mitochondrion (GO:0005739);; Molecular Function: zinc ion binding (GO:0008270);; Biological Process: RNA modification (GO:0009451);; Cellular Component: intracellular membrane-bounded organelle (GO:0043231);;	--|0.0|aof:109848105|hypothetical protein	[R]	General function prediction only	PPR repeat family;; PPR repeat;; PPR repeat;; Pentatricopeptide repeat domain;; Pentacotripeptide-repeat region of PRORP;; Mitochondrial ATPase expression;; Mitochondrial 28S ribosomal protein S27	Pentatricopeptide repeat-containing protein At5g12100, mitochondrial OS=Arabidopsis thaliana OX=3702 GN=At5g12100 PE=2 SV=1	pentatricopeptide repeat-containing protein At5g12100, mitochondrial [Asparagus officinalis]
TRINITY_DN55097_c1_g2	456.135	91.8348	-1.79027	0.00275542	0.913197	down	[M]	Cell wall/membrane/envelope biogenesis	Biological Process: sucrose metabolic process (GO:0005985);; Molecular Function: sucrose synthase activity (GO:0016157);;	K00695|6e-34|aof:109833647|K00695 E2.4.1.13; sucrose synthase [EC:2.4.1.13]	[M]	Cell wall/membrane/envelope biogenesis	--	Sucrose synthase 2 OS=Tulipa gesneriana OX=13306 PE=2 SV=1	uncharacterized protein A4U43_C07F36670 [Asparagus officinalis]
TRINITY_DN41345_c2_g1	6.964	40.7123	1.19762	NA	1	up	--	--	Molecular Function: transmembrane receptor protein serine/threonine kinase activity (GO:0004675);; Molecular Function: ATP binding (GO:0005524);; Cellular Component: plasma membrane (GO:0005886);; Biological Process: protein phosphorylation (GO:0006468);; Biological Process: defense response (GO:0006952);; Biological Process: cell surface receptor signaling pathway (GO:0007166);;	--|4e-25|egu:105049435|hypothetical protein	[T]	Signal transduction mechanisms	--	Probable serine/threonine-protein kinase PIX7 OS=Arabidopsis thaliana OX=3702 GN=PIX7 PE=1 SV=1	PREDICTED: probable serine/threonine-protein kinase PIX7 isoform X1 [Elaeis guineensis]
TRINITY_DN49333_c1_g2	829.384	196.867	-1.7252	0.00128397	0.661773	down	--	--	Molecular Function: hydrolase activity, hydrolyzing O-glycosyl compounds (GO:0004553);; Cellular Component: vacuolar membrane (GO:0005774);; Biological Process: carbohydrate metabolic process (GO:0005975);; Cellular Component: integral component of membrane (GO:0016021);; Molecular Function: 6G-fructosyltransferase activity (GO:0033841);;	K21352|5e-39|aof:109824252|K21352 FT1; 6(G)-fructosyltransferase [EC:2.4.1.243]	[G]	Carbohydrate transport and metabolism	Glycosyl hydrolases family 32 C terminal	6(G)-fructosyltransferase OS=Asparagus officinalis OX=4686 GN=FT1 PE=1 SV=1	fructan:fructan 6G-fructosyltransferase [Agave tequilana]
TRINITY_DN36095_c0_g2	1.51004	256.802	3.23797	5.37e-06	0.0268858	up	--	--	Molecular Function: peroxidase activity (GO:0004601);; Molecular Function: calcium ion binding (GO:0005509);; Cellular Component: integral component of membrane (GO:0016021);; Molecular Function: oxidoreductase activity, acting on NAD(P)H, oxygen as acceptor (GO:0050664);;	K13447|4e-28|egu:105042006|K13447 RBOH; respiratory burst oxidase [EC:1.6.3.- 1.11.1.-]	[PQ]	--	--	Respiratory burst oxidase homolog protein E OS=Arabidopsis thaliana OX=3702 GN=RBOHE PE=2 SV=2	PREDICTED: respiratory burst oxidase homolog protein E isoform X1 [Elaeis guineensis]
TRINITY_DN33463_c0_g1	6.05728	28.6713	1.09108	NA	1	up	--	--	Molecular Function: serine-type carboxypeptidase activity (GO:0004185);;	K16297|1e-162|egu:105041584|K16297 SCPL-II; serine carboxypeptidase-like clade II [EC:3.4.16.-]	[OE]	--	Serine carboxypeptidase	Serine carboxypeptidase II-3 OS=Hordeum vulgare OX=4513 GN=CXP;2-3 PE=2 SV=1	PREDICTED: serine carboxypeptidase-like 27 [Elaeis guineensis]
TRINITY_DN47344_c1_g1	30.4387	5.88594	-1.37358	NA	1	down	--	--	--	--|2e-78|aof:109834783|hypothetical protein	--	--	Protein of unknown function (DUF 659)	--	uncharacterized protein LOC112191583 [Rosa chinensis]
TRINITY_DN46543_c0_g1	1.62103	21.7592	1.45173	NA	1	up	--	--	--	K17686|1e-53|aof:109842486|K17686 copA; P-type Cu+ transporter [EC:7.2.2.8]	[P]	Inorganic ion transport and metabolism	--	Copper-transporting ATPase HMA4 OS=Oryza sativa subsp. japonica OX=39947 GN=HMA4 PE=1 SV=1	probable copper-transporting ATPase HMA5 [Asparagus officinalis]
TRINITY_DN45306_c1_g2	1.83236	106.13	2.27218	NA	1	up	--	--	--	--|1e-17|bdi:100838703|hypothetical protein	--	--	--	--	transposase [Pisum sativum]
TRINITY_DN46725_c0_g3	123.243	26.6356	-1.22655	NA	1	down	--	--	Molecular Function: acyl carrier activity (GO:0000036);; Biological Process: fatty acid biosynthetic process (GO:0006633);; Cellular Component: chloroplast (GO:0009507);; Cellular Component: plastid (GO:0009536);; Molecular Function: acyl-[acyl-carrier-protein] hydrolase activity (GO:0016297);;	K10781|1e-73|aof:109835670|K10781 FATB; fatty acyl-ACP thioesterase B [EC:3.1.2.14 3.1.2.21]	--	--	Acyl-ACP thioesterase	Palmitoyl-acyl carrier protein thioesterase, chloroplastic OS=Arabidopsis thaliana OX=3702 GN=FATB PE=1 SV=1	palmitoyl-acyl carrier protein thioesterase, chloroplastic-like [Asparagus officinalis]
TRINITY_DN47844_c1_g3	57.0121	12.7825	-1.39032	NA	1	down	[O]	Posttranslational modification, protein turnover, chaperones	--	--|2e-06|ats:109776818|hypothetical protein	[L]	Replication, recombination and repair	Magnesium chelatase, subunit ChlI;; Subunit ChlI of Mg-chelatase;; Magnesium chelatase, subunit ChlI C-terminal;; MCM2/3/5 family;; AAA domain (dynein-related subfamily);; Sigma-54 interaction domain;; Lon protease (S16) C-terminal proteolytic domain;; DNA recombination-mediator protein A;; 6-O-methylguanine DNA methyltransferase, DNA binding domain;; Uncharacterised protein family UPF0102;; Prot…	--	Uncharacterized protein YifB [Beauveria bassiana D1-5]
TRINITY_DN41291_c0_g2	63.0962	12.3601	-1.16785	NA	1	down	--	--	Biological Process: mitotic cytokinesis (GO:0000281);; Biological Process: cytokinesis by cell plate formation (GO:0000911);; Molecular Function: microtubule motor activity (GO:0003777);; Molecular Function: ATP binding (GO:0005524);; Cellular Component: kinesin complex (GO:0005871);; Cellular Component: microtubule (GO:0005874);; Biological Process: microtubule-based movement (GO:0007018);; Cell…	K10400|5e-78|pda:103709188|K10400 KIF15; kinesin family member 15	--	--	--	Kinesin-like protein KIN-12D OS=Arabidopsis thaliana OX=3702 GN=KIN12D PE=2 SV=1	PREDICTED: phragmoplast orienting kinesin 2 [Phoenix dactylifera]
TRINITY_DN37784_c1_g2	53.7171	171.302	1.38771	0.00998676	0.99996	up	--	--	--	--|3e-19|egu:105060324|hypothetical protein	--	--	--	--	PREDICTED: uncharacterized protein LOC105060324 [Elaeis guineensis]
TRINITY_DN45833_c3_g1	8.17711	53.0437	1.08089	NA	1	up	--	--	--	K17085|1e-11|aof:109848410|K17085 TM9SF1; transmembrane 9 superfamily member 1	--	--	--	--	transmembrane 9 superfamily member 2-like [Asparagus officinalis]
TRINITY_DN39610_c1_g2	15.1584	66.0568	1.64213	0.00589431	0.99996	up	--	--	Molecular Function: thiol-dependent ubiquitin-specific protease activity (GO:0004843);; Cellular Component: nucleus (GO:0005634);; Biological Process: transcription, DNA-templated (GO:0006351);; Biological Process: regulation of transcription, DNA-templated (GO:0006355);; Biological Process: protein deubiquitination (GO:0016579);;	K11863|2e-16|aof:109842774|K11863 ATXN3; Ataxin-3 [EC:3.4.22.-]	[R]	General function prediction only	--	Ataxin-3 homolog OS=Arabidopsis thaliana OX=3702 GN=At3g54130 PE=2 SV=1	ataxin-3 homolog [Asparagus officinalis]
TRINITY_DN43478_c2_g3	67.4475	2.04084	-2.39002	NA	1	down	--	--	Cellular Component: anaphase-promoting complex (GO:0005680);; Biological Process: mitotic cell cycle (GO:0007067);; Biological Process: embryo sac development (GO:0009553);; Biological Process: embryo development ending in seed dormancy (GO:0009793);; Biological Process: auxin homeostasis (GO:0010252);; Biological Process: protein ubiquitination (GO:0016567);; Biological Process: plant ovule deve…	K03348|2e-39|pda:103711105|K03348 APC1; anaphase-promoting complex subunit 1	[DO]	--	--	Anaphase-promoting complex subunit 1 OS=Arabidopsis thaliana OX=3702 GN=APC1 PE=2 SV=1	anaphase-promoting complex subunit 1 isoform X2 [Ananas comosus]
TRINITY_DN39970_c2_g2	9.31526	0.741899	-1.18384	NA	1	down	--	--	--	--|3e-06|aof:109826921|hypothetical protein	--	--	--	--	--
TRINITY_DN47878_c1_g4	189.399	899.957	1.83999	0.000851659	0.518741	up	[I]	Lipid transport and metabolism	Molecular Function: acetyl-CoA carboxylase activity (GO:0003989);; Biological Process: fatty acid biosynthetic process (GO:0006633);; Cellular Component: acetyl-CoA carboxylase complex (GO:0009317);; Cellular Component: chloroplast (GO:0009507);; Cellular Component: plastid (GO:0009536);; Cellular Component: chloroplast stroma (GO:0009570);; Cellular Component: chloroplast envelope (GO:0009941);;	K02160|1e-114|aof:109849819|K02160 accB; acetyl-CoA carboxylase biotin carboxyl carrier protein	--	--	Biotin-requiring enzyme	Biotin carboxyl carrier protein of acetyl-CoA carboxylase 1, chloroplastic OS=Arabidopsis thaliana OX=3702 GN=BCCP1 PE=1 SV=2	biotin carboxyl carrier protein of acetyl-CoA carboxylase 1, chloroplastic-like [Asparagus officinalis]
TRINITY_DN37475_c0_g2	4.54905	20.7698	1.16902	NA	1	up	[R]	General function prediction only	Biological Process: flavonoid biosynthetic process (GO:0009813);; Molecular Function: metal ion binding (GO:0046872);; Molecular Function: dioxygenase activity (GO:0051213);;	--|0.0|aof:109829980|hypothetical protein	[QR]	--	2OG-Fe(II) oxygenase superfamily;; non-haem dioxygenase in morphine synthesis N-terminal	Probable 2-oxoglutarate-dependent dioxygenase At3g111800 OS=Arabidopsis thaliana OX=3702 GN=At3g11180 PE=2 SV=1	LOW QUALITY PROTEIN: probable 2-oxoglutarate-dependent dioxygenase At5g05600 [Asparagus officinalis]
TRINITY_DN46261_c0_g1	23.8534	78.742	1.4375	0.00699336	0.99996	up	[E]	Amino acid transport and metabolism	Molecular Function: serine-type carboxypeptidase activity (GO:0004185);; Cellular Component: extracellular region (GO:0005576);; Cellular Component: vacuole (GO:0005773);; Cellular Component: plant-type cell wall (GO:0009505);; Biological Process: proteolysis involved in cellular protein catabolic process (GO:0051603);;	K16297|0.0|aof:109839590|K16297 SCPL-II; serine carboxypeptidase-like clade II [EC:3.4.16.-]	[OE]	--	Serine carboxypeptidase	Serine carboxypeptidase-like 34 OS=Arabidopsis thaliana OX=3702 GN=SCPL34 PE=2 SV=2	serine carboxypeptidase-like 34 [Asparagus officinalis]
TRINITY_DN52264_c0_g1	25.6646	68.813	1.25232	0.00757254	0.99996	up	--	--	Molecular Function: aspartic-type endopeptidase activity (GO:0004190);; Cellular Component: plasma membrane (GO:0005886);; Biological Process: proteolysis (GO:0006508);; Biological Process: protein catabolic process (GO:0030163);; Cellular Component: anchored component of membrane (GO:0031225);;	--|5e-59|dct:110098864|hypothetical protein	[O]	Posttranslational modification, protein turnover, chaperones	Xylanase inhibitor N-terminal;; Eukaryotic aspartyl protease	Aspartyl protease family protein 1 OS=Arabidopsis thaliana OX=3702 GN=APF1 PE=1 SV=1	aspartyl protease family protein 1-like isoform X2 [Dendrobium catenatum]
TRINITY_DN40877_c0_g1	185.843	39.8134	-1.43944	NA	1	down	--	--	Biological Process: defense response to oomycetes (GO:0002229);; Molecular Function: DNA-binding transcription factor activity (GO:0003700);; Cellular Component: nucleus (GO:0005634);; Biological Process: transcription, DNA-templated (GO:0006351);; Biological Process: regulation of transcription, DNA-templated (GO:0006355);; Biological Process: response to bacterium (GO:0009617);; Biological Proc…	--|1e-177|aof:109831550|hypothetical protein	--	--	Calmodulin binding protein-like	Protein SAR DEFICIENT 1 OS=Arabidopsis thaliana OX=3702 GN=SARD1 PE=1 SV=1	LOW QUALITY PROTEIN: protein SAR DEFICIENT 1-like [Asparagus officinalis]
TRINITY_DN46912_c1_g1	270.169	50.5717	-1.23207	NA	1	down	--	--	Cellular Component: nuclear cohesin complex (GO:0000798);; Molecular Function: chromatin binding (GO:0003682);; Cellular Component: chromosome (GO:0005694);; Biological Process: double-strand break repair (GO:0006302);; Biological Process: chromatin organization (GO:0006325);; Biological Process: sister chromatid cohesion (GO:0007062);; Cellular Component: cohesin complex (GO:0008278);; Biologica…	K06670|1e-48|aof:109849116|K06670 SCC1; cohesin complex subunit SCC1	[D]	Cell cycle control, cell division, chromosome partitioning	--	Sister chromatid cohesion 1 protein 1 OS=Arabidopsis thaliana OX=3702 GN=SYN1 PE=2 SV=2	uncharacterized protein A4U43_C07F5800 [Asparagus officinalis]
TRINITY_DN42219_c1_g5	25.2324	231.605	2.5162	1.63e-05	0.0448303	up	--	--	--	--|2e-24|dct:114580529|hypothetical protein	--	--	--	--	hypothetical protein GLYMA_13G012400 [Glycine max]
TRINITY_DN37795_c0_g2	28.1912	1.65979	-1.17199	NA	1	down	--	--	Cellular Component: Prp19 complex (GO:0000974);; Cellular Component: nucleus (GO:0005634);; Cellular Component: nucleolus (GO:0005730);; Biological Process: mRNA processing (GO:0006397);; Biological Process: RNA splicing (GO:0008380);; Biological Process: defense response signaling pathway, resistance gene-dependent (GO:0009870);; Biological Process: defense response signaling pathway, resistance…	K12861|1e-15|aof:109832950|K12861 BCAS2; pre-mRNA-splicing factor SPF27	--	--	Ulp1 protease family, C-terminal catalytic domain	Pre-mRNA-splicing factor SPF27 homolog OS=Arabidopsis thaliana OX=3702 GN=MOS4 PE=1 SV=1	uncharacterized protein LOC110776370 [Spinacia oleracea]
TRINITY_DN35707_c6_g2	4.31234	108.978	2.37839	0.000836221	0.518741	up	--	--	--	--	--	--	--	--	hypothetical protein SERLA73DRAFT_67483, partial [Serpula lacrymans var. lacrymans S7.3]
TRINITY_DN58333_c3_g2	55.3144	18.0893	-1.39438	0.00496856	0.99996	down	--	--	Molecular Function: nucleic acid binding (GO:0003676);; Molecular Function: RNA-directed DNA polymerase activity (GO:0003964);; Molecular Function: aspartic-type endopeptidase activity (GO:0004190);; Molecular Function: endonuclease activity (GO:0004519);; Molecular Function: zinc ion binding (GO:0008270);; Biological Process: DNA integration (GO:0015074);;	--|4e-93|aof:109830985|hypothetical protein	[R]	General function prediction only	Reverse transcriptase (RNA-dependent DNA polymerase)	Retrovirus-related Pol polyprotein from transposon TNT 1-94 OS=Nicotiana tabacum OX=4097 PE=2 SV=1	hypothetical protein F511_23512 [Dorcoceras hygrometricum]
TRINITY_DN32505_c0_g1	35.7401	1.09265	-2.8946	2.77e-05	0.0564225	down	--	--	Molecular Function: acid phosphatase activity (GO:0003993);;	--|1e-151|aof:109843313|hypothetical protein	--	--	HAD superfamily, subfamily IIIB (Acid phosphatase)	Acid phosphatase 1 OS=Solanum lycopersicum OX=4081 GN=APS1 PE=2 SV=1	acid phosphatase 1-like [Asparagus officinalis]
TRINITY_DN42336_c3_g2	362.153	78.9365	-1.55238	NA	1	down	--	--	Biological Process: MAPK cascade (GO:0000165);; Molecular Function: translation repressor activity, mRNA regulatory element binding (GO:0000900);; Molecular Function: RNA polymerase II regulatory region sequence-specific DNA binding (GO:0000977);; Molecular Function: DNA-binding transcription factor activity (GO:0003700);; Cellular Component: nucleus (GO:0005634);; Biological Process: transcripti…	--|9e-99|aof:109832854|hypothetical protein	[K]	Transcription	SRF-type transcription factor (DNA-binding and dimerisation domain);; K-box region	MADS-box protein SVP OS=Arabidopsis thaliana OX=3702 GN=SVP PE=1 SV=1	MADS-box protein JOINTLESS [Asparagus officinalis]
TRINITY_DN41760_c0_g3	114.529	11.665	-1.60292	NA	1	down	[G]	Carbohydrate transport and metabolism	Biological Process: carbohydrate metabolic process (GO:0005975);; Molecular Function: beta-glucosidase activity (GO:0008422);; Molecular Function: scopolin beta-glucosidase activity (GO:0102483);; Biological Process: glycosyl compound metabolic process (GO:1901657);;	K01188|4e-71|aof:109827975|K01188 E3.2.1.21; beta-glucosidase [EC:3.2.1.21]	[G]	Carbohydrate transport and metabolism	Glycosyl hydrolase family 1	Beta-glucosidase 24 OS=Oryza sativa subsp. japonica OX=39947 GN=BGLU24 PE=2 SV=1	uncharacterized protein A4U43_UnF9060 [Asparagus officinalis]
TRINITY_DN30885_c0_g1	42.7324	3.61862	-1.11804	NA	1	down	--	--	Cellular Component: condensed nuclear chromosome kinetochore (GO:0000778);; Molecular Function: protein kinase activity (GO:0004672);; Cellular Component: cytoplasm (GO:0005737);; Cellular Component: microtubule organizing center (GO:0005815);; Cellular Component: kinetochore microtubule (GO:0005828);; Cellular Component: spindle microtubule (GO:0005876);; Biological Process: mitotic spindle asse…	--|0.0|aof:109829716|hypothetical protein	[D]	Cell cycle control, cell division, chromosome partitioning	Mad3/BUB1 homology region 1	Mitotic spindle checkpoint protein BUBR1 OS=Arabidopsis thaliana OX=3702 GN=BUBR1 PE=1 SV=2	probable inactive serine/threonine-protein kinase bub1 [Asparagus officinalis]
TRINITY_DN49971_c4_g1	190.534	22.2675	-1.54031	NA	1	down	--	--	--	--	--	--	--	--	PREDICTED: dehydration-responsive element-binding protein 1D-like [Nelumbo nucifera]
TRINITY_DN35526_c0_g1	485.747	1079.23	1.09034	0.000720232	0.507235	up	--	--	Molecular Function: transmembrane receptor protein serine/threonine kinase activity (GO:0004675);; Molecular Function: ATP binding (GO:0005524);; Cellular Component: plasma membrane (GO:0005886);; Biological Process: protein phosphorylation (GO:0006468);; Biological Process: cell surface receptor signaling pathway (GO:0007166);; Cellular Component: integral component of membrane (GO:0016021);;	--|3e-09|sbi:8078771|hypothetical protein	[T]	Signal transduction mechanisms	DREPP plasma membrane polypeptide	Proline-rich receptor-like protein kinase PERK14 OS=Arabidopsis thaliana OX=3702 GN=PERK14 PE=2 SV=1	plasma membrane intrinsic polypeptide protein, partial [Narcissus pseudonarcissus]
TRINITY_DN55354_c0_g2	75.6232	13.2538	-1.75642	NA	1	down	--	--	--	--|5e-74|aof:109851319|hypothetical protein	[U]	Intracellular trafficking, secretion, and vesicular transport	--	--	TBC1 domain family member 9B-like isoform X3 [Asparagus officinalis]
TRINITY_DN57553_c2_g1	156.022	0.577234	-2.15215	NA	1	down	--	--	Molecular Function: calcium ion binding (GO:0005509);; Cellular Component: endoplasmic reticulum (GO:0005783);; Cellular Component: endoplasmic reticulum lumen (GO:0005788);; Cellular Component: endoplasmic reticulum membrane (GO:0005789);; Biological Process: protein folding (GO:0006457);; Biological Process: plant-type hypersensitive response (GO:0009626);; Biological Process: defense response …	K08057|1e-41|aof:109824789|K08057 CALR; calreticulin	[O]	Posttranslational modification, protein turnover, chaperones	Calreticulin family	Calreticulin-3 OS=Arabidopsis thaliana OX=3702 GN=CRT3 PE=1 SV=2	uncharacterized protein A4U43_C09F4880 [Asparagus officinalis]
TRINITY_DN51467_c1_g1	0.916179	48.285	2.46583	0.00057646	0.419077	up	--	--	Molecular Function: DNA binding (GO:0003677);; Molecular Function: DNA-binding transcription factor activity (GO:0003700);; Cellular Component: nucleus (GO:0005634);; Biological Process: transcription, DNA-templated (GO:0006351);; Biological Process: flower development (GO:0009908);; Biological Process: maintenance of shoot apical meristem identity (GO:0010492);; Biological Process: glucosinolate…	K15505|1e-19|aof:109837525|K15505 RAD5; DNA repair protein RAD5 [EC:3.6.4.-]	--	--	--	AP2-like ethylene-responsive transcription factor ANT OS=Arabidopsis thaliana OX=3702 GN=ANT PE=1 SV=2	uncharacterized protein A4U43_C04F18110 [Asparagus officinalis]
TRINITY_DN35430_c0_g4	42.4305	10.3404	-1.07125	NA	1	down	[O]	Posttranslational modification, protein turnover, chaperones	--	--|5e-12|obr:102711928|hypothetical protein	[E]	Amino acid transport and metabolism	Peptidase family M13;; Peptidase family M13	--	PREDICTED: endothelin-converting enzyme 2-like, partial [Ziziphus jujuba]
TRINITY_DN52856_c1_g2	60.9139	7.56528	-1.40858	NA	1	down	--	--	Cellular Component: nucleus (GO:0005634);; Biological Process: transcription, DNA-templated (GO:0006351);; Biological Process: regulation of transcription, DNA-templated (GO:0006355);; Biological Process: response to auxin (GO:0009733);; Biological Process: auxin-activated signaling pathway (GO:0009734);;	K14484|7e-27|aof:109835551|K14484 IAA; auxin-responsive protein IAA	--	--	AUX/IAA family	Auxin-responsive protein IAA1 OS=Oryza sativa subsp. japonica OX=39947 GN=IAA1 PE=2 SV=1	auxin-responsive protein IAA1-like [Asparagus officinalis]
TRINITY_DN53112_c0_g3	561.457	180.939	-1.18452	NA	1	down	--	--	Cellular Component: nucleus (GO:0005634);; Biological Process: regulation of transcription, DNA-templated (GO:0006355);; Molecular Function: zinc ion binding (GO:0008270);;	--|0.0|aof:109841883|hypothetical protein	--	--	MULE transposase domain;; FAR1 DNA-binding domain;; SWIM zinc finger	Protein FAR1-RELATED SEQUENCE 5 OS=Arabidopsis thaliana OX=3702 GN=FRS5 PE=1 SV=1	protein FAR1-RELATED SEQUENCE 5-like [Asparagus officinalis]
TRINITY_DN35570_c1_g2	51.3358	6.48304	-1.76605	NA	1	down	--	--	Cellular Component: nucleus (GO:0005634);; Cellular Component: cytosol (GO:0005829);; Biological Process: Golgi organization (GO:0007030);; Biological Process: nuclear envelope reassembly (GO:0031468);; Molecular Function: ubiquitin binding (GO:0043130);; Biological Process: proteasome-mediated ubiquitin-dependent protein catabolic process (GO:0043161);; Molecular Function: ATPase binding (GO:005…	K14012|7e-79|aof:109841057|K14012 SHP1; UBX domain-containing protein 1	[Y]	Nuclear structure	SEP domain;; UBX domain	Plant UBX domain-containing protein 4 OS=Arabidopsis thaliana OX=3702 GN=PUX4 PE=1 SV=1	plant UBX domain-containing protein 4-like [Asparagus officinalis]
TRINITY_DN58381_c5_g4	7.37192	0	-1.19647	NA	1	down	--	--	--	--|4e-16|egu:105058271|hypothetical protein	--	--	--	--	PREDICTED: uncharacterized protein LOC105058271 [Elaeis guineensis]
TRINITY_DN43439_c0_g2	2.74854	35.1638	1.8575	0.00934785	0.99996	up	--	--	--	--	--	--	--	--	hypothetical protein BVRB_033130, partial [Beta vulgaris subsp. vulgaris]
TRINITY_DN32881_c0_g1	0.296933	23.9556	1.46017	NA	1	up	[E]	Amino acid transport and metabolism	Molecular Function: N2-acetyl-L-ornithine:2-oxoglutarate 5-aminotransferase activity (GO:0003992);; Cellular Component: mitochondrion (GO:0005739);; Biological Process: arginine biosynthetic process (GO:0006526);; Molecular Function: pyridoxal phosphate binding (GO:0030170);;	K00818|3e-25|osa:4343164|K00818 E2.6.1.11; acetylornithine aminotransferase [EC:2.6.1.11]	[E]	Amino acid transport and metabolism	Aminotransferase class-III;; Aminotransferase class-III	Acetylornithine aminotransferase, mitochondrial OS=Alnus glutinosa OX=3517 GN=AG118 PE=2 SV=1	4-aminobutyrate aminotransferase [Xylona heveae TC161]
TRINITY_DN56773_c3_g4	89.0321	286.541	1.42834	0.00560614	0.99996	up	--	--	Biological Process: response to hypoxia (GO:0001666);; Cellular Component: extracellular space (GO:0005615);; Cellular Component: Golgi apparatus (GO:0005794);; Cellular Component: plant-type cell wall (GO:0009505);; Biological Process: growth (GO:0040007);; Cellular Component: apoplast (GO:0048046);;	--|2e-28|pda:103707944|hypothetical protein	--	--	Phosphate-induced protein 1 conserved region	Protein EXORDIUM-like 1 OS=Arabidopsis thaliana OX=3702 GN=EXL1 PE=2 SV=1	PREDICTED: protein EXORDIUM-like [Phoenix dactylifera]
TRINITY_DN45340_c2_g2	14.579	0.360852	-1.16091	NA	1	down	--	--	--	K06679|5e-11|aof:109851213|K06679 MAD1; mitotic spindle assembly checkpoint protein MAD1	--	--	--	--	mitotic spindle checkpoint protein MAD1 [Asparagus officinalis]
TRINITY_DN41757_c1_g1	267.393	59.5321	-1.33382	NA	1	down	--	--	--	--|3e-92|aof:109845550|hypothetical protein	--	--	--	--	uncharacterized protein LOC109845550 [Asparagus officinalis]
TRINITY_DN32162_c0_g1	0.619247	44.6342	2.87505	5.17e-05	0.0934399	up	--	--	--	--|9e-73|pda:103696844|hypothetical protein	--	--	Protein of unknown function (DUF1442)	--	PREDICTED: uncharacterized protein LOC103696844 [Phoenix dactylifera]
TRINITY_DN37773_c1_g1	3.15645	86.4418	3.09148	3.8e-06	0.0268858	up	--	--	--	--	--	--	--	--	hypothetical protein CONPUDRAFT_146885 [Coniophora puteana RWD-64-598 SS2]
TRINITY_DN54014_c0_g1	25.7597	0.865852	-1.0838	NA	1	down	--	--	Biological Process: double-strand break repair via homologous recombination (GO:0000724);; Molecular Function: nucleic acid binding (GO:0003676);; Molecular Function: helicase activity (GO:0004386);; Molecular Function: ATP binding (GO:0005524);; Cellular Component: nucleus (GO:0005634);; Molecular Function: zinc ion binding (GO:0008270);; Biological Process: DNA mediated transformation (GO:00092…	K15505|1e-19|egu:105038192|K15505 RAD5; DNA repair protein RAD5 [EC:3.6.4.-]	[KL]	--	--	DNA repair protein RAD5A OS=Arabidopsis thaliana OX=3702 GN=RAD5A PE=1 SV=1	PREDICTED: putative SWI/SNF-related matrix-associated actin-dependent regulator of chromatin subfamily A member 3-like 2 isoform X3 [Elaeis guineensis]
TRINITY_DN31543_c0_g1	13.5752	82.5645	1.6143	NA	1	up	--	--	--	--|4e-07|zma:100274745|hypothetical protein	--	--	--	--	hypothetical protein BAE44_0023250 [Dichanthelium oligosanthes]
TRINITY_DN48075_c0_g1	2.81175	53.3832	1.66302	NA	1	up	--	--	Cellular Component: early endosome (GO:0005769);; Cellular Component: plasma membrane (GO:0005886);; Molecular Function: magnesium ion transmembrane transporter activity (GO:0015095);; Biological Process: magnesium ion transport (GO:0015693);; Cellular Component: membrane (GO:0016020);; Cellular Component: integral component of membrane (GO:0016021);;	K22733|1e-135|mus:103971529|K22733 NIPA; magnesium transporter	[S]	Function unknown	Magnesium transporter NIPA	Probable magnesium transporter NIPA1 OS=Arabidopsis thaliana OX=3702 GN=At3g23870 PE=2 SV=1	PREDICTED: probable magnesium transporter NIPA2 [Musa acuminata subsp. malaccensis]
TRINITY_DN53866_c4_g1	68.0793	17.172	-1.24083	NA	1	down	[L]	Replication, recombination and repair	--	--|1e-129|bdi:112271676|hypothetical protein	[R]	General function prediction only	--	--	reverse transcriptase [Corchorus capsularis]
TRINITY_DN50225_c1_g2	8035.05	2403.63	-1.44916	0.00677717	0.99996	down	[I]	Lipid transport and metabolism	Cellular Component: endoplasmic reticulum membrane (GO:0005789);; Biological Process: unsaturated fatty acid biosynthetic process (GO:0006636);; Cellular Component: integral component of membrane (GO:0016021);; Molecular Function: Delta12-fatty-acid desaturase activity (GO:0102985);;	K10256|0.0|aof:109843630|K10256 FAD2; omega-6 fatty acid desaturase / acyl-lipid omega-6 desaturase (Delta-12 desaturase) [EC:1.14.19.6 1.14.19.22]	--	--	Fatty acid desaturase;; Domain of unknown function (DUF3474)	Delta(12)-fatty-acid desaturase FAD2 OS=Vernicia fordii OX=73154 GN=FAD2 PE=1 SV=1	delta(12)-fatty-acid desaturase FAD2-like [Asparagus officinalis]
TRINITY_DN50582_c2_g2	15.0726	1.40147	-1.06635	NA	1	down	[C]	Energy production and conversion	Cellular Component: intracellular (GO:0005622);; Molecular Function: FMN binding (GO:0010181);; Molecular Function: oxidoreductase activity (GO:0016491);; Biological Process: oxylipin biosynthetic process (GO:0031408);; Biological Process: oxidation-reduction process (GO:0055114);;	K05894|0.0|pda:103704761|K05894 OPR; 12-oxophytodienoic acid reductase [EC:1.3.1.42]	[CR]	--	NADH:flavin oxidoreductase / NADH oxidase family	Putative 12-oxophytodienoate reductase 11 OS=Oryza sativa subsp. japonica OX=39947 GN=OPR11 PE=2 SV=1	PREDICTED: putative 12-oxophytodienoate reductase 11 [Phoenix dactylifera]
TRINITY_DN36875_c1_g1	5.83254	72.3348	1.34836	NA	1	up	--	--	Molecular Function: DNA binding (GO:0003677);; Cellular Component: nucleus (GO:0005634);; Biological Process: transcription, DNA-templated (GO:0006351);; Biological Process: regulation of transcription, DNA-templated (GO:0006355);;	--|4e-79|aof:109845525|hypothetical protein	--	--	B3 DNA binding domain	B3 domain-containing protein Os05g0481400 OS=Oryza sativa subsp. japonica OX=39947 GN=Os05g0481400 PE=2 SV=1	B3 domain-containing protein Os05g0481400-like [Asparagus officinalis]
TRINITY_DN41865_c0_g1	135.051	13.0674	-1.86304	0.00858914	0.99996	down	--	--	--	--|4e-08|zma:109940646|hypothetical protein	--	--	--	--	hypothetical protein B1J91_E06666g1 [[Candida] glabrata]
TRINITY_DN56029_c1_g2	9.92867	119.045	2.01175	0.00440075	0.99996	up	--	--	Molecular Function: DNA-binding transcription factor activity (GO:0003700);; Cellular Component: nucleus (GO:0005634);; Biological Process: transcription, DNA-templated (GO:0006351);; Biological Process: regulation of transcription, DNA-templated (GO:0006355);; Biological Process: signal transduction (GO:0007165);; Molecular Function: zinc ion binding (GO:0008270);; Biological Process: positive r…	--|3e-22|mus:103987248|hypothetical protein	--	--	--	Protein ENHANCED DOWNY MILDEW 2 OS=Arabidopsis thaliana OX=3702 GN=EDM2 PE=1 SV=1	protein NUCLEAR FUSION DEFECTIVE 4-like isoform X2 [Chenopodium quinoa]
TRINITY_DN43755_c3_g2	38.2235	1.45351	-2.76761	6.1e-05	0.101847	down	--	--	Biological Process: auxin-activated signaling pathway (GO:0009734);; Biological Process: regulation of growth (GO:0040008);;	K14488|5e-56|aof:109837067|K14488 SAUR; SAUR family protein	--	--	Auxin responsive protein	Auxin-responsive protein SAUR50 OS=Arabidopsis thaliana OX=3702 GN=SAUR50 PE=1 SV=1	auxin-responsive protein SAUR50-like [Asparagus officinalis]
TRINITY_DN40298_c1_g3	1007.94	288.976	-1.36236	NA	1	down	--	--	--	--|8e-57|aof:109831804|hypothetical protein	[S]	Function unknown	Family of unknown function (DUF572)	--	coiled-coil domain-containing protein 94 homolog [Asparagus officinalis]
TRINITY_DN37799_c2_g5	5.17775	29.5623	1.27693	NA	1	up	--	--	--	--|6e-91|aof:109830048|hypothetical protein	--	--	GATA-type transcription activator, N-terminal	--	uncharacterized protein LOC109830048 [Asparagus officinalis]
TRINITY_DN40405_c0_g3	466.817	36.993	-2.09978	NA	1	down	[H]	Coenzyme transport and metabolism	Molecular Function: ATP binding (GO:0005524);; Cellular Component: cytosol (GO:0005829);; Biological Process: Mo-molybdopterin cofactor biosynthetic process (GO:0006777);; Biological Process: auxin-activated signaling pathway (GO:0009734);; Biological Process: molybdenum incorporation into molybdenum-molybdopterin complex (GO:0018315);; Molecular Function: molybdenum ion binding (GO:0030151);; Bi…	K15376|2e-38|aof:109838838|K15376 GPHN; gephyrin [EC:2.10.1.1 2.7.7.75]	[H]	Coenzyme transport and metabolism	Probable molybdopterin binding domain	Molybdopterin biosynthesis protein CNX1 OS=Arabidopsis thaliana OX=3702 GN=CNX1 PE=1 SV=2	uncharacterized protein A4U43_C04F19910 [Asparagus officinalis]
TRINITY_DN58325_c3_g1	475.157	16.5948	-2.68238	NA	1	down	--	--	--	--|1e-133|zma:103643853|hypothetical protein	--	--	Plant transposon protein;; DDE superfamily endonuclease;; No apical meristem-associated C-terminal domain	--	PREDICTED: putative nuclease HARBI1 [Daucus carota subsp. sativus]
TRINITY_DN49861_c0_g1	10.2339	30.6033	1.02014	NA	1	up	--	--	Molecular Function: RNA binding (GO:0003723);; Molecular Function: endonuclease activity (GO:0004519);; Cellular Component: mitochondrion (GO:0005739);; Biological Process: sugar mediated signaling pathway (GO:0010182);; Biological Process: mitochondrial mRNA modification (GO:0080156);;	--|0.0|aof:109834430|hypothetical protein	[R]	General function prediction only	PPR repeat family;; PPR repeat;; PPR repeat;; Pentatricopeptide repeat domain;; Pentacotripeptide-repeat region of PRORP	Pentatricopeptide repeat-containing protein At2g13600 OS=Arabidopsis thaliana OX=3702 GN=PCMP-E76 PE=3 SV=1	pentatricopeptide repeat-containing protein At3g49710-like [Asparagus officinalis]
TRINITY_DN49635_c1_g2	13.183	3.14359	-1.01321	NA	1	down	--	--	Molecular Function: protein serine/threonine kinase activity (GO:0004674);; Molecular Function: ATP binding (GO:0005524);; Cellular Component: plasma membrane (GO:0005886);; Cellular Component: integral component of membrane (GO:0016021);;	--|2e-33|aof:109827070|hypothetical protein	--	--	--	Probable LRR receptor-like serine/threonine-protein kinase At1g07650 OS=Arabidopsis thaliana OX=3702 GN=At1g07650 PE=1 SV=1	hypothetical protein CRG98_016700 [Punica granatum]
TRINITY_DN43932_c0_g2	574.713	131.3	-1.18974	NA	1	down	--	--	Molecular Function: DNA binding (GO:0003677);; Molecular Function: DNA-binding transcription factor activity (GO:0003700);; Cellular Component: nucleus (GO:0005634);; Biological Process: transcription, DNA-templated (GO:0006351);;	--|1e-62|egu:105054588|hypothetical protein	--	--	AP2 domain	Dehydration-responsive element-binding protein 1G OS=Oryza sativa subsp. japonica OX=39947 GN=DREB1G PE=2 SV=1	CBF-like transcription factor a [Cinnamomum camphora]
TRINITY_DN41957_c0_g3	85.0998	683.18	1.97009	0.00360467	0.99996	up	[R]	General function prediction only	Biological Process: defense response to oomycetes (GO:0002229);; Biological Process: salicylic acid catabolic process (GO:0046244);; Molecular Function: metal ion binding (GO:0046872);; Molecular Function: dioxygenase activity (GO:0051213);;	--|0.0|aof:109828012|hypothetical protein	[QR]	--	2OG-Fe(II) oxygenase superfamily;; non-haem dioxygenase in morphine synthesis N-terminal	Protein DMR6-LIKE OXYGENASE 2 OS=Arabidopsis thaliana OX=3702 GN=DLO2 PE=2 SV=1	protein DMR6-LIKE OXYGENASE 2-like [Asparagus officinalis]
TRINITY_DN37882_c0_g1	243.167	54.3656	-1.69355	0.00408859	0.99996	down	--	--	--	K23678|0.0|aof:109851415|K23678 PQLC2; solute carrier family 66 (lysosomal lysine-arginine transporter), member 1	[S]	Function unknown	PQ loop repeat	--	probable vacuolar amino acid transporter YPQ1 [Asparagus officinalis]
TRINITY_DN55952_c0_g3	21.9173	0.731801	-1.01409	NA	1	down	--	--	--	--|9e-63|aof:109848422|hypothetical protein	--	--	--	--	uncharacterized protein LOC109848422 isoform X1 [Asparagus officinalis]
TRINITY_DN52481_c1_g1	89.6945	15.0886	-1.3573	NA	1	down	--	--	--	--	--	--	--	--	retrovirus-related Pol polyprotein from transposon TNT 1-94, partial [Trifolium pratense]
TRINITY_DN35312_c0_g1	5.34596	67.9885	2.11081	NA	1	up	--	--	--	K17686|8e-07|mus:103977947|K17686 copA; P-type Cu+ transporter [EC:7.2.2.8]	--	--	--	Copper-transporting ATPase HMA4 OS=Oryza sativa subsp. japonica OX=39947 GN=HMA4 PE=1 SV=1	--
TRINITY_DN40555_c0_g1	22.8295	87.2424	1.23428	NA	1	up	--	--	Molecular Function: N1-acetylspermine:oxygen oxidoreductase (propane-1,3-diamine-forming) activity (GO:0052893);; Molecular Function: spermidine oxidase (propane-1,3-diamine-forming) activity (GO:0052896);; Molecular Function: N8-acetylspermidine:oxygen oxidoreductase (propane-1,3-diamine-forming) activity (GO:0052897);; Molecular Function: N1-acetylspermidine:oxygen oxidoreductase (propane-1,3-d…	K13366|0.0|aof:109819841|K13366 MPAO; polyamine oxidase [EC:1.5.3.14 1.5.3.16 1.5.3.-]	[Q]	Secondary metabolites biosynthesis, transport and catabolism	Flavin containing amine oxidoreductase;; NAD(P)-binding Rossmann-like domain;; Pyridine nucleotide-disulphide oxidoreductase	Polyamine oxidase OS=Zea mays OX=4577 GN=PAO PE=1 SV=1	polyamine oxidase-like [Asparagus officinalis]
TRINITY_DN37004_c0_g2	22.8311	3.21582	-1.88493	0.00492683	0.99996	down	--	--	--	--	--	--	--	--	uncharacterized protein A4U43_C08F14900 [Asparagus officinalis]
TRINITY_DN44570_c0_g1	16.6507	127.144	1.9151	NA	1	up	--	--	Biological Process: metabolic process (GO:0008152);; Cellular Component: chloroplast (GO:0009507);; Molecular Function: transferase activity, transferring hexosyl groups (GO:0016758);;	--|0.0|aof:109827035|hypothetical protein	[GC]	--	UDP-glucoronosyl and UDP-glucosyl transferase	Crocetin glucosyltransferase, chloroplastic OS=Gardenia jasminoides OX=114476 GN=UGT75L6 PE=1 SV=1	LOW QUALITY PROTEIN: crocetin glucosyltransferase, chloroplastic-like [Asparagus officinalis]
TRINITY_DN52054_c0_g1	14.5696	0.360852	-1.20659	NA	1	down	--	--	Molecular Function: DNA binding (GO:0003677);; Molecular Function: DNA-binding transcription factor activity (GO:0003700);; Cellular Component: nucleus (GO:0005634);; Cellular Component: cytoplasm (GO:0005737);; Biological Process: transcription, DNA-templated (GO:0006351);; Biological Process: response to symbiotic fungus (GO:0009610);; Biological Process: response to abscisic acid (GO:0009737);…	--|2e-23|aof:109824134|hypothetical protein	[K]	Transcription	Homeobox KN domain;; Homeobox domain	BEL1-like homeodomain protein 1 OS=Arabidopsis thaliana OX=3702 GN=BLH1 PE=1 SV=1	BEL1-like homeodomain protein 1-like [Trifolium pratense]
TRINITY_DN39829_c0_g1	98.2944	1.83455	-3.2437	2.87e-06	0.0258808	down	--	--	Molecular Function: structural constituent of cell wall (GO:0005199);; Cellular Component: extracellular region (GO:0005576);; Cellular Component: cell wall (GO:0005618);; Cellular Component: plasmodesma (GO:0009506);; Biological Process: cell wall organization (GO:0071555);;	--|4e-10|peq:110020992|hypothetical protein	--	--	--	Leucine-rich repeat extensin-like protein 5 OS=Arabidopsis thaliana OX=3702 GN=LRX5 PE=2 SV=2	proline-rich receptor-like protein kinase PERK9 [Lactuca sativa]
TRINITY_DN52653_c0_g1	109.087	8.29649	-1.39323	NA	1	down	--	--	--	--	--	--	--	--	hypothetical protein PCANC_25814 [Puccinia coronata var. avenae f. sp. avenae]
TRINITY_DN45667_c1_g2	221.309	22.3301	-1.40595	NA	1	down	--	--	--	--|7e-11|aof:109829598|hypothetical protein	[WV]	--	Domain of unknown function (DUF4283)	--	hypothetical protein AK812_SmicGene8249 [Symbiodinium microadriaticum]
TRINITY_DN44787_c1_g4	4.34418	31.7099	1.88076	0.00527044	0.99996	up	--	--	--	--|6e-13|aof:109828852|hypothetical protein	--	--	--	Sodium/calcium exchanger NCL2 OS=Oryza sativa subsp. japonica OX=39947 GN=NCL2 PE=2 SV=2	Os02g0247800, partial [Oryza sativa Japonica Group]
TRINITY_DN56083_c1_g2	21.2145	1.45351	-1.14228	NA	1	down	--	--	--	--|9e-13|pda:103716575|hypothetical protein	[R]	General function prediction only	--	--	PREDICTED: ankyrin-1 isoform X2 [Phoenix dactylifera]
TRINITY_DN48902_c2_g6	30.8453	0.865852	-1.12531	NA	1	down	--	--	--	--	--	--	--	--	putative Ulp1 protease family catalytic domain-containing protein [Rosa chinensis]
TRINITY_DN40346_c0_g1	19.243	0.721704	-2.01419	0.00497637	0.99996	down	--	--	Molecular Function: obsolete signal transducer activity (GO:0004871);; Cellular Component: plasma membrane (GO:0005886);; Biological Process: phototropism (GO:0009638);; Biological Process: protein ubiquitination (GO:0016567);;	--|1e-142|egu:105040232|hypothetical protein	--	--	NPH3 family	Root phototropism protein 3 OS=Arabidopsis thaliana OX=3702 GN=RPT3 PE=1 SV=2	PREDICTED: root phototropism protein 3 [Elaeis guineensis]
TRINITY_DN55580_c7_g1	3.52606	64.1869	2.19643	NA	1	up	--	--	--	--|2e-35|aof:109846975|hypothetical protein	--	--	--	--	uncharacterized protein LOC109846975 [Asparagus officinalis]
TRINITY_DN51830_c0_g2	0.322314	64.4429	2.12239	0.00287489	0.939957	up	--	--	--	--|5e-07|aof:109824583|hypothetical protein	--	--	--	--	--
TRINITY_DN51501_c4_g1	3.21967	21.0013	1.12777	NA	1	up	--	--	Molecular Function: ATP binding (GO:0005524);; Cellular Component: plasma membrane (GO:0005886);; Biological Process: defense response (GO:0006952);; Biological Process: signal transduction (GO:0007165);; Molecular Function: ADP binding (GO:0043531);;	K13459|4e-48|aof:109846174|K13459 RPS2; disease resistance protein RPS2	[T]	Signal transduction mechanisms	--	Probable disease resistance protein At1g15890 OS=Arabidopsis thaliana OX=3702 GN=At1g15890 PE=3 SV=2	putative disease resistance protein At1g63350 [Asparagus officinalis]
TRINITY_DN46527_c1_g1	30.6455	714.48	2.03081	NA	1	up	--	--	Molecular Function: nucleic acid binding (GO:0003676);; Molecular Function: RNA-DNA hybrid ribonuclease activity (GO:0004523);; Molecular Function: metal ion binding (GO:0046872);;	--|8e-43|aof:109840677|hypothetical protein	[R]	General function prediction only	zinc-binding in reverse transcriptase	Putative ribonuclease H protein At1g65750 OS=Arabidopsis thaliana OX=3702 GN=At1g65750 PE=3 SV=1	hypothetical protein VITISV_016601 [Vitis vinifera]
TRINITY_DN57386_c1_g3	12.8164	0.731801	-1.21187	NA	1	down	--	--	--	K07964|5e-06|dct:110107810|K07964 HPSE; heparanase [EC:3.2.1.166]	--	--	--	--	--
TRINITY_DN37373_c0_g1	1089.03	157.315	-2.17635	0.000236591	0.260214	down	[O]	Posttranslational modification, protein turnover, chaperones	Molecular Function: glutathione transferase activity (GO:0004364);; Molecular Function: copper ion binding (GO:0005507);; Cellular Component: cell wall (GO:0005618);; Cellular Component: cytoplasm (GO:0005737);; Cellular Component: vacuole (GO:0005773);; Cellular Component: cytosol (GO:0005829);; Cellular Component: plasma membrane (GO:0005886);; Biological Process: toxin catabolic process (GO:00…	K00799|1e-133|aof:109821359|K00799 GST; glutathione S-transferase [EC:2.5.1.18]	[O]	Posttranslational modification, protein turnover, chaperones	Glutathione S-transferase, C-terminal domain;; Glutathione S-transferase, N-terminal domain;; Glutathione S-transferase, N-terminal domain;; Glutathione S-transferase, C-terminal domain	Glutathione S-transferase F10 OS=Arabidopsis thaliana OX=3702 GN=GSTF10 PE=1 SV=3	glutathione S-transferase [Dracaena cambodiana]
TRINITY_DN53917_c1_g1	2.12929	62.0445	2.03147	NA	1	up	--	--	--	K19525|7e-20|aof:109846239|K19525 VPS13A_C; vacuolar protein sorting-associated protein 13A/C	[U]	Intracellular trafficking, secretion, and vesicular transport	--	--	uncharacterized protein A4U43_C06F16540 [Asparagus officinalis]
TRINITY_DN37887_c1_g3	41.6163	2.33955	-1.53177	NA	1	down	--	--	--	--	--	--	--	--	uncharacterized protein A4U43_C07F20930 [Asparagus officinalis]
TRINITY_DN34457_c0_g1	174.062	50.4664	-1.4822	0.00584486	0.99996	down	--	--	Cellular Component: integral component of membrane (GO:0016021);;	--|2e-71|egu:105043615|hypothetical protein	--	--	Hydrophobic seed protein;; Probable lipid transfer;; Protease inhibitor/seed storage/LTP family	14 kDa proline-rich protein DC2.15 OS=Daucus carota OX=4039 PE=2 SV=1	PREDICTED: 14 kDa proline-rich protein DC2.15-like [Elaeis guineensis]
TRINITY_DN36253_c0_g2	66.1742	10.2446	-1.51731	NA	1	down	--	--	--	--	--	--	--	--	uncharacterized protein A4U43_C01F1580 [Asparagus officinalis]
TRINITY_DN46500_c1_g3	106.46	30.5315	-1.13475	NA	1	down	--	--	--	--|4e-15|aof:109843639|hypothetical protein	--	--	--	--	uncharacterized protein A4U43_C05F5570 [Asparagus officinalis]
TRINITY_DN49431_c1_g1	40.5539	223.251	1.11437	NA	1	up	--	--	--	K14572|1e-10|aof:109838135|K14572 MDN1; midasin	--	--	--	--	midasin [Asparagus officinalis]
TRINITY_DN35309_c0_g1	12.8418	1.30904	-1.16851	NA	1	down	[R]	General function prediction only	--	--|1e-171|aof:109828635|hypothetical protein	[R]	General function prediction only	alpha/beta hydrolase fold;; Alpha/beta hydrolase family;; Serine aminopeptidase, S33	--	uncharacterized protein A4U43_C01F36300 [Asparagus officinalis]
TRINITY_DN47355_c1_g4	49.0296	2.2156	-1.31294	NA	1	down	--	--	--	--	--	--	--	--	uncharacterized protein A4U43_C07F20930 [Asparagus officinalis]
TRINITY_DN47424_c2_g5	0.296933	56.2091	1.77551	NA	1	up	--	--	--	--|2e-09|aof:109832912|hypothetical protein	--	--	--	--	DNA ligase 1-like [Asparagus officinalis]
TRINITY_DN43255_c0_g1	35.8088	2.52597	-1.92619	0.00702773	0.99996	down	--	--	--	--|3e-12|egu:105035758|hypothetical protein	--	--	--	--	uncharacterized protein A4U43_C08F6020 [Asparagus officinalis]
TRINITY_DN31771_c0_g1	44.0744	3.83468	-1.60464	NA	1	down	--	--	Cellular Component: nucleus (GO:0005634);; Cellular Component: cytoplasm (GO:0005737);; Cellular Component: Golgi apparatus (GO:0005794);; Cellular Component: plasma membrane (GO:0005886);; Molecular Function: microtubule binding (GO:0008017);; Biological Process: regulation of cell shape (GO:0008360);; Biological Process: response to water deprivation (GO:0009414);; Cellular Component: plasmodes…	--|0.0|aof:109832666|hypothetical protein	[S]	Function unknown	Armadillo/beta-catenin-like repeat	Protein CELLULOSE SYNTHASE INTERACTIVE 1 OS=Arabidopsis thaliana OX=3702 GN=CSI1 PE=1 SV=1	LOW QUALITY PROTEIN: protein CELLULOSE SYNTHASE INTERACTIVE 1-like [Asparagus officinalis]
TRINITY_DN43561_c1_g3	461.399	117.573	-1.6517	0.00180775	0.761504	down	--	--	Cellular Component: cell wall (GO:0005618);; Biological Process: carbohydrate metabolic process (GO:0005975);; Cellular Component: plant-type cell wall (GO:0009505);; Cellular Component: apoplast (GO:0048046);; Molecular Function: raffinose alpha-galactosidase activity (GO:0052692);; Biological Process: cell wall organization (GO:0071555);;	K07407|0.0|egu:105035979|K07407 E3.2.1.22B; alpha-galactosidase [EC:3.2.1.22]	[G]	Carbohydrate transport and metabolism	Alpha galactosidase A;; Alpha galactosidase A C-terminal beta sandwich domain;; Melibiase	Alpha-galactosidase 1 OS=Arabidopsis thaliana OX=3702 GN=AGAL1 PE=2 SV=1	PREDICTED: alpha-galactosidase 1 [Elaeis guineensis]
TRINITY_DN46854_c0_g1	2.24973	40.0866	1.9415	NA	1	up	--	--	--	K01280|8e-06|pda:103719383|K01280 TPP2; tripeptidyl-peptidase II [EC:3.4.14.10]	--	--	--	--	--
TRINITY_DN53413_c0_g1	166.841	45.2492	-1.20386	NA	1	down	--	--	Molecular Function: inositol hexakisphosphate binding (GO:0000822);; Cellular Component: nucleus (GO:0005634);; Biological Process: defense response (GO:0006952);; Biological Process: auxin-activated signaling pathway (GO:0009734);; Molecular Function: auxin binding (GO:0010011);; Biological Process: pollen maturation (GO:0010152);; Biological Process: protein ubiquitination (GO:0016567);; Cellul…	--|4e-52|aof:109833242|hypothetical protein	[R]	General function prediction only	F-box domain	Protein AUXIN SIGNALING F-BOX 3 OS=Arabidopsis thaliana OX=3702 GN=AFB3 PE=1 SV=1	uncharacterized protein A4U43_C03F8450 [Asparagus officinalis]
TRINITY_DN33090_c0_g1	16.4428	1.01032	-1.9849	0.0054334	1	down	--	--	Cellular Component: vacuole (GO:0005773);; Cellular Component: plasma membrane (GO:0005886);; Molecular Function: electron transfer activity (GO:0009055);; Cellular Component: chloroplast (GO:0009507);; Cellular Component: anchored component of membrane (GO:0031225);; Cellular Component: anchored component of plasma membrane (GO:0046658);; Cellular Component: apoplast (GO:0048046);;	--|1e-79|mus:103971380|hypothetical protein	--	--	Plastocyanin-like domain	Early nodulin-like protein 2 OS=Arabidopsis thaliana OX=3702 GN=At4g27520 PE=1 SV=1	PREDICTED: early nodulin-like protein 3 [Musa acuminata subsp. malaccensis]
TRINITY_DN45025_c0_g2	43.4896	12.2349	-1.48886	0.00748724	0.99996	down	--	--	--	--|3e-21|egu:105038770|hypothetical protein	--	--	--	--	PREDICTED: uncharacterized protein LOC107415268 [Ziziphus jujuba]
TRINITY_DN35746_c0_g1	910.289	165.87	-1.76339	0.0060841	0.99996	down	--	--	Biological Process: lipid transport (GO:0006869);; Molecular Function: lipid binding (GO:0008289);;	--|4e-33|pda:103701870|hypothetical protein	--	--	Probable lipid transfer	Probable non-specific lipid-transfer protein AKCS9 OS=Vigna unguiculata OX=3917 PE=2 SV=1	auxin-induced lipid transfer protein, partial [Hyacinthus orientalis]
TRINITY_DN40434_c0_g1	88.3162	6.65968	-2.43355	0.000305881	0.306377	down	[O]	Posttranslational modification, protein turnover, chaperones	Molecular Function: serine-type endopeptidase activity (GO:0004252);; Cellular Component: external side of plasma membrane (GO:0009897);; Biological Process: stomatal complex morphogenesis (GO:0010103);; Biological Process: regulation of cell proliferation (GO:0042127);; Cellular Component: apoplast (GO:0048046);;	--|0.0|pda:103716277|hypothetical protein	--	--	Subtilase family;; PA domain	Subtilisin-like protease SBT1.2 OS=Arabidopsis thaliana OX=3702 GN=SBT1.2 PE=2 SV=1	PREDICTED: subtilisin-like protease SBT1.7 [Phoenix dactylifera]
TRINITY_DN38094_c1_g3	109.843	35.9411	-1.3874	0.00515827	0.99996	down	--	--	--	--|2e-20|egu:105058272|hypothetical protein	--	--	--	--	putative disease resistance RPP13-like protein 1 [Ananas comosus]
TRINITY_DN52872_c0_g3	1.27333	19.0487	1.08451	NA	1	up	--	--	Molecular Function: DNA-binding transcription factor activity (GO:0003700);; Cellular Component: nucleus (GO:0005634);; Biological Process: transcription, DNA-templated (GO:0006351);; Molecular Function: sequence-specific DNA binding (GO:0043565);;	--|9e-22|aof:109843247|hypothetical protein	--	--	--	Light-inducible protein CPRF2 OS=Petroselinum crispum OX=4043 GN=CPRF2 PE=2 SV=2	light-inducible protein CPRF2-like isoform X1 [Asparagus officinalis]
TRINITY_DN46656_c0_g1	1434.99	260.035	-1.79607	0.00468009	0.99996	down	[G]	Carbohydrate transport and metabolism	Molecular Function: glycogen (starch) synthase activity (GO:0004373);; Molecular Function: starch synthase activity (GO:0009011);; Cellular Component: amyloplast (GO:0009501);; Cellular Component: chloroplast (GO:0009507);; Biological Process: starch biosynthetic process (GO:0019252);; Molecular Function: alpha-1,4-glucan synthase activity (GO:0033201);;	K13679|0.0|aof:109848515|K13679 WAXY; granule-bound starch synthase [EC:2.4.1.242]	--	--	Starch synthase catalytic domain;; Glycosyl transferases group 1;; Glycosyl transferases group 1	Granule-bound starch synthase 1, chloroplastic/amyloplastic OS=Antirrhinum majus OX=4151 GN=WAXY PE=2 SV=1	granule-bound starch synthase 1b, chloroplastic/amyloplastic isoform X2 [Asparagus officinalis]
TRINITY_DN38145_c6_g2	35.5432	4.07158	-1.53315	NA	1	down	--	--	--	--|7e-16|aof:109835933|hypothetical protein	[R]	General function prediction only	--	--	uncharacterized protein LOC109835933 [Asparagus officinalis]
TRINITY_DN50903_c0_g1	1.28279	27.43	2.09525	0.00341832	0.99996	up	--	--	--	--|8e-06|aof:109835262|hypothetical protein	--	--	--	--	--
TRINITY_DN55204_c1_g3	574.716	193.436	-1.16633	NA	1	down	[P]	Inorganic ion transport and metabolism	Cellular Component: Golgi membrane (GO:0000139);; Molecular Function: magnesium ion binding (GO:0000287);; Molecular Function: phospholipid-translocating ATPase activity (GO:0004012);; Molecular Function: ATP binding (GO:0005524);; Cellular Component: trans-Golgi network (GO:0005802);; Cellular Component: plasma membrane (GO:0005886);; Cellular Component: integral component of membrane (GO:001602…	K01530|0.0|aof:109844563|K01530 E7.6.2.1; phospholipid-translocating ATPase [EC:7.6.2.1]	[R]	General function prediction only	Phospholipid-translocating ATPase N-terminal;; E1-E2 ATPase	Putative phospholipid-transporting ATPase 9 OS=Arabidopsis thaliana OX=3702 GN=ALA9 PE=3 SV=1	putative phospholipid-transporting ATPase 9 [Asparagus officinalis]
TRINITY_DN56021_c1_g3	44.4341	239.645	2.04545	9.07e-05	0.13632	up	--	--	Molecular Function: protein serine/threonine kinase activity (GO:0004674);; Molecular Function: ATP binding (GO:0005524);; Cellular Component: plasma membrane (GO:0005886);; Cellular Component: plasmodesma (GO:0009506);; Cellular Component: integral component of membrane (GO:0016021);;	--|1e-100|mus:103996254|hypothetical protein	[T]	Signal transduction mechanisms	Carbohydrate-binding protein of the ER;; Di-glucose binding within endoplasmic reticulum	Probable receptor-like protein kinase At5g24010 OS=Arabidopsis thaliana OX=3702 GN=At5g24010 PE=1 SV=1	uncharacterized protein A4U43_C01F19030 [Asparagus officinalis]
TRINITY_DN58091_c3_g2	1297.11	497.48	-1.02766	NA	1	down	--	--	--	K19199|4e-37|aof:109841323|K19199 SETD3; histone-lysine N-methyltransferase SETD3 [EC:2.1.1.43]	--	--	SET domain	--	uncharacterized protein LOC109841323 [Asparagus officinalis]
TRINITY_DN30862_c0_g1	21.6595	4.00976	-1.11256	NA	1	down	[Q]	Secondary metabolites biosynthesis, transport and catabolism	Molecular Function: iron ion binding (GO:0005506);; Cellular Component: endoplasmic reticulum membrane (GO:0005789);; Cellular Component: integral component of membrane (GO:0016021);; Biological Process: monoterpenoid biosynthetic process (GO:0016099);; Molecular Function: oxidoreductase activity, acting on paired donors, with incorporation or reduction of molecular oxygen, NAD(P)H as one donor, …	--|0.0|aof:109836915|hypothetical protein	[Q]	Secondary metabolites biosynthesis, transport and catabolism	Cytochrome P450	Geraniol 8-hydroxylase OS=Swertia mussotii OX=137888 GN=CYP76B10 PE=1 SV=1	uncharacterized protein A4U43_C04F8980 [Asparagus officinalis]
TRINITY_DN33899_c0_g1	37.1941	1.03052	-2.78624	6.96e-05	0.112077	down	--	--	Molecular Function: carbohydrate binding (GO:0030246);;	--|1e-107|pda:103722658|hypothetical protein	--	--	D-mannose binding lectin	Curculin-2 OS=Molineria latifolia OX=4676 PE=1 SV=1	PREDICTED: mannose-specific lectin-like [Phoenix dactylifera]
TRINITY_DN57763_c0_g1	48.9237	155.48	1.02606	NA	1	up	--	--	Biological Process: nuclear-transcribed mRNA catabolic process, exonucleolytic (GO:0000291);; Cellular Component: P-body (GO:0000932);; Biological Process: vasculature development (GO:0001944);; Molecular Function: mRNA binding (GO:0003729);; Molecular Function: 5'-3' exoribonuclease activity (GO:0004534);; Cellular Component: cytosol (GO:0005829);; Cellular Component: polysome (GO:0005844);; Bio…	--|5e-69|aof:109833771|hypothetical protein	[LA]	--	XRN 5'-3' exonuclease N-terminus;; XRN 5'-3' exonuclease N-terminus	5&apos;-3&apos; exoribonuclease 4 OS=Arabidopsis thaliana OX=3702 GN=XRN4 PE=2 SV=1	uncharacterized protein A4U43_C03F15540 [Asparagus officinalis]
TRINITY_DN41437_c1_g1	241.272	45.9553	-1.12997	NA	1	down	--	--	--	--|2e-30|aof:109822606|hypothetical protein	--	--	WRKY DNA -binding domain	--	probable WRKY transcription factor 34 [Asparagus officinalis]
TRINITY_DN51240_c1_g1	8.91355	1.09265	-1.04031	NA	1	down	--	--	--	--|1e-08|zma:109944040|hypothetical protein	--	--	--	--	PREDICTED: uncharacterized protein LOC109136237 [Beta vulgaris subsp. vulgaris]
TRINITY_DN38143_c0_g1	3.26626	142.13	2.48608	0.000513841	0.392548	up	--	--	--	--|6e-06|egu:105045606|hypothetical protein	--	--	--	--	hypothetical protein BU14_0470s0010, partial [Porphyra umbilicalis]
TRINITY_DN56762_c0_g2	0.960476	10.3202	1.01705	NA	1	up	--	--	Molecular Function: DNA-binding transcription factor activity (GO:0003700);; Cellular Component: nucleus (GO:0005634);; Cellular Component: cytosol (GO:0005829);; Biological Process: transcription, DNA-templated (GO:0006351);; Biological Process: pattern specification process (GO:0007389);; Biological Process: xylem and phloem pattern formation (GO:0010051);; Biological Process: maintenance of fl…	--|1e-21|aof:109849290|hypothetical protein	[K]	Transcription	--	BEL1-like homeodomain protein 9 OS=Arabidopsis thaliana OX=3702 GN=BLH9 PE=1 SV=1	uncharacterized protein A4U43_C07F1150 [Asparagus officinalis]
TRINITY_DN21038_c0_g1	0	17.6161	1.62126	NA	1	up	--	--	Molecular Function: ubiquitin-protein transferase activity (GO:0004842);; Molecular Function: zinc ion binding (GO:0008270);; Biological Process: response to abscisic acid (GO:0009737);; Biological Process: defense response, incompatible interaction (GO:0009814);; Biological Process: defense response to bacterium, incompatible interaction (GO:0009816);; Biological Process: response to chitin (GO:…	K10664|3e-67|egu:105058461|K10664 ATL6S; E3 ubiquitin-protein ligase ATL6/9/15/31/42/55 [EC:2.3.2.27]	[O]	Posttranslational modification, protein turnover, chaperones	Ring finger domain;; RING-like zinc finger;; Zinc finger, C3HC4 type (RING finger);; Zinc finger, C3HC4 type (RING finger)	E3 ubiquitin-protein ligase ATL31 OS=Arabidopsis thaliana OX=3702 GN=ATL31 PE=1 SV=2	E3 ubiquitin-protein ligase ATL6 [Ananas comosus]
TRINITY_DN41417_c0_g1	50.741	146.521	1.39898	0.000506289	0.392548	up	--	--	Molecular Function: ATP binding (GO:0005524);; Biological Process: defense response (GO:0006952);; Molecular Function: ADP binding (GO:0043531);;	--|2e-42|osa:4339179|hypothetical protein	[T]	Signal transduction mechanisms	NB-ARC domain	Putative disease resistance protein RGA3 OS=Solanum bulbocastanum OX=147425 GN=RGA3 PE=2 SV=2	PREDICTED: disease resistance protein RGA2 [Oryza sativa Japonica Group]
TRINITY_DN38703_c2_g3	108.955	4.75134	-1.84103	NA	1	down	--	--	--	--|1e-25|pda:103711960|hypothetical protein	--	--	--	--	PREDICTED: uncharacterized protein At5g23160-like [Phoenix dactylifera]
TRINITY_DN54475_c0_g2	21.4457	3.93721	-1.34383	NA	1	down	--	--	--	--|5e-62|aof:109834783|hypothetical protein	--	--	Protein of unknown function (DUF 659)	--	uncharacterized protein LOC112194263 [Rosa chinensis]
TRINITY_DN49781_c2_g1	8.30883	143.068	2.16283	NA	1	up	--	--	--	--	--	--	--	--	hypothetical protein AXF42_Ash012539 [Apostasia shenzhenica]
TRINITY_DN50083_c0_g2	171.657	5.63771	-2.64121	0.000186294	0.220969	down	--	--	Molecular Function: transferase activity, transferring acyl groups other than amino-acyl groups (GO:0016747);;	K19861|1e-176|mus:103975095|K19861 BEBT; benzyl alcohol O-benzoyltransferase [EC:2.3.1.196 2.3.1.232]	--	--	Transferase family	Benzyl alcohol O-benzoyltransferase OS=Nicotiana tabacum OX=4097 GN=HSR201 PE=1 SV=1	benzyl alcohol O-benzoyltransferase-like [Cucumis melo]
TRINITY_DN48590_c2_g1	0.331772	37.4617	2.31792	0.00121784	0.661773	up	--	--	Cellular Component: chloroplast (GO:0009507);;	--	--	--	--	Uncharacterized protein ORF91 OS=Phalaenopsis aphrodite subsp. formosana OX=308872 PE=4 SV=1	hypothetical protein (mitochondrion) [Vicia faba]
TRINITY_DN37832_c0_g1	3.92034	80.935	1.56931	NA	1	up	--	--	--	--|2e-36|aof:109838173|hypothetical protein	[D]	Cell cycle control, cell division, chromosome partitioning	--	--	uncharacterized protein A4U43_C04F6610 [Asparagus officinalis]
TRINITY_DN49697_c1_g3	507.202	206.584	-1.16606	0.00681447	0.99996	down	--	--	Molecular Function: cysteine-type endopeptidase activity (GO:0004197);; Cellular Component: extracellular space (GO:0005615);; Cellular Component: lysosome (GO:0005764);; Biological Process: aging (GO:0007568);; Biological Process: plant-type hypersensitive response (GO:0009626);; Biological Process: response to auxin (GO:0009733);; Biological Process: response to cytokinin (GO:0009735);; Biologi…	--|1e-75|aof:109830484|hypothetical protein	[O]	Posttranslational modification, protein turnover, chaperones	Papain family cysteine protease	Senescence-specific cysteine protease SAG12 OS=Arabidopsis thaliana OX=3702 GN=SAG12 PE=1 SV=1	ervatamin-B-like [Asparagus officinalis]
TRINITY_DN39227_c0_g1	19.6706	2.13327	-1.08699	NA	1	down	--	--	Molecular Function: calcium ion binding (GO:0005509);; Cellular Component: endomembrane system (GO:0012505);; Cellular Component: integral component of endosome membrane (GO:0031303);;	--|3e-39|mus:103985462|hypothetical protein	[T]	Signal transduction mechanisms	EF hand;; EF hand;; EF-hand domain;; EF-hand domain pair;; EF-hand domain pair	Calmodulin-like protein 5 OS=Arabidopsis thaliana OX=3702 GN=CML5 PE=2 SV=2	PREDICTED: calcium-binding protein CML38-like [Musa acuminata subsp. malaccensis]
TRINITY_DN42763_c1_g3	50.9282	12.0173	-1.5836	0.00967555	0.99996	down	--	--	Biological Process: regulation of cell growth (GO:0001558);; Biological Process: vasculature development (GO:0001944);; Molecular Function: protein serine/threonine kinase activity (GO:0004674);; Molecular Function: ATP binding (GO:0005524);; Cellular Component: mitochondrion (GO:0005739);; Cellular Component: plasma membrane (GO:0005886);; Biological Process: plant-type cell wall organization (G…	K20718|4e-30|aof:109833586|K20718 ER; LRR receptor-like serine/threonine-protein kinase ERECTA [EC:2.7.11.1]	--	--	--	LRR receptor-like serine/threonine-protein kinase ERECTA OS=Arabidopsis thaliana OX=3702 GN=ERECTA PE=1 SV=1	uncharacterized protein A4U43_C03F13030 [Asparagus officinalis]
TRINITY_DN49650_c2_g2	77.2955	1080.73	1.93106	NA	1	up	--	--	--	--|2e-18|dct:110112416|hypothetical protein	--	--	--	--	hypothetical protein TSTA_040370 [Talaromyces stipitatus ATCC 10500]
TRINITY_DN55486_c1_g4	31.2779	8.05105	-1.0858	NA	1	down	--	--	--	--|5e-25|aof:109844429|hypothetical protein	--	--	--	--	SMR domain-containing protein At5g58720 isoform X2 [Asparagus officinalis]
TRINITY_DN41872_c5_g3	31.5614	0.288617	-1.29359	NA	1	down	--	--	Molecular Function: transmembrane receptor protein serine/threonine kinase activity (GO:0004675);; Molecular Function: ATP binding (GO:0005524);; Cellular Component: plasma membrane (GO:0005886);; Biological Process: protein phosphorylation (GO:0006468);; Biological Process: cell surface receptor signaling pathway (GO:0007166);; Cellular Component: integral component of membrane (GO:0016021);; Mo…	--|2e-08|zma:109946104|hypothetical protein	--	--	--	Proline-rich receptor-like protein kinase PERK9 OS=Arabidopsis thaliana OX=3702 GN=PERK9 PE=1 SV=1	proline-rich receptor-like protein kinase PERK8 isoform X2 [Durio zibethinus]
TRINITY_DN57906_c5_g3	296.587	25.8656	-1.93972	0.00622858	0.99996	down	--	--	Molecular Function: structural constituent of cell wall (GO:0005199);;	--|2e-25|ats:109786770|hypothetical protein	[T]	Signal transduction mechanisms	--	Vegetative cell wall protein gp1 OS=Chlamydomonas reinhardtii OX=3055 GN=GP1 PE=1 SV=1	hypothetical protein PAHAL_I04300 [Panicum hallii]
TRINITY_DN38830_c0_g1	2.20843	26.5837	1.8125	NA	1	up	--	--	--	--	--	--	--	--	uncharacterized protein A4U43_C07F20930 [Asparagus officinalis]
TRINITY_DN49182_c3_g4	4810.39	2233.47	-1.03044	0.00460395	0.99996	down	[QR]	--	Molecular Function: O-methyltransferase activity (GO:0008171);; Molecular Function: S-adenosylmethionine-dependent methyltransferase activity (GO:0008757);; Biological Process: aromatic compound biosynthetic process (GO:0019438);;	--|1e-74|aof:109825169|hypothetical protein	[R]	General function prediction only	O-methyltransferase	Trans-resveratrol di-O-methyltransferase OS=Vitis vinifera OX=29760 GN=ROMT PE=1 SV=2	trans-resveratrol di-O-methyltransferase-like isoform X2 [Asparagus officinalis]
TRINITY_DN39669_c1_g2	2.94812	64.9308	2.35185	0.000919377	0.546087	up	--	--	Cellular Component: cytoplasm (GO:0005737);; Cellular Component: cytoskeleton (GO:0005856);; Biological Process: actin filament bundle assembly (GO:0051017);; Biological Process: actin filament capping (GO:0051693);;	--|2e-12|aof:109831601|hypothetical protein	[Z]	Cytoskeleton	--	Villin-2 OS=Arabidopsis thaliana OX=3702 GN=VLN2 PE=1 SV=2	uncharacterized protein A4U43_C02F18270 [Asparagus officinalis]
TRINITY_DN34569_c0_g1	35.0363	0	-3.41698	1.25e-06	0.0252231	down	--	--	Molecular Function: enzyme inhibitor activity (GO:0004857);;	--|1e-142|aof:109850970|hypothetical protein	--	--	--	Pectinesterase inhibitor 10 OS=Arabidopsis thaliana OX=3702 GN=PMEI10 PE=2 SV=1	uncharacterized protein LOC109850970 [Asparagus officinalis]
TRINITY_DN41404_c2_g3	16.9746	3.48392	-1.16962	NA	1	down	--	--	--	--|6e-67|aof:109821750|hypothetical protein	--	--	--	--	Zinc finger BED domain-containing protein, partial [Actinidia chinensis var. chinensis]
TRINITY_DN50491_c0_g5	6.10804	0	-1.03923	NA	1	down	--	--	--	--|6e-07|egu:105045569|hypothetical protein	--	--	--	--	--
TRINITY_DN41666_c0_g2	0.995316	33.3556	1.19178	NA	1	up	--	--	Cellular Component: endoplasmic reticulum (GO:0005783);; Cellular Component: plasma membrane (GO:0005886);; Biological Process: auxin-activated signaling pathway (GO:0009734);; Biological Process: auxin polar transport (GO:0009926);; Biological Process: auxin homeostasis (GO:0010252);; Molecular Function: auxin efflux transmembrane transporter activity (GO:0010329);; Cellular Component: integral …	K13947|4e-12|aof:109837226|K13947 PIN; auxin efflux carrier family	--	--	--	Probable auxin efflux carrier component 1c OS=Oryza sativa subsp. japonica OX=39947 GN=PIN1C PE=2 SV=1	auxin efflux carrier component 7-like [Asparagus officinalis]
TRINITY_DN57483_c2_g2	0.593865	20.4502	1.254	NA	1	up	--	--	--	--|9e-22|pda:103719081|hypothetical protein	[R]	General function prediction only	--	--	PREDICTED: uncharacterized protein LOC103719081 [Phoenix dactylifera]
TRINITY_DN34717_c5_g2	0	25.5479	1.32603	NA	1	up	[K]	Transcription	Cellular Component: extracellular region (GO:0005576);; Cellular Component: primary cell wall (GO:0009530);; Biological Process: cell wall organization (GO:0071555);;	--|8e-13|zma:109946104|hypothetical protein	[T]	Signal transduction mechanisms	--	Extensin OS=Zea mays OX=4577 GN=HRGP PE=2 SV=1	hypothetical protein POPTR_009G097400v3 [Populus trichocarpa]
TRINITY_DN48250_c1_g3	99.32	4.64913	-1.93993	NA	1	down	--	--	Molecular Function: peroxidase activity (GO:0004601);; Cellular Component: extracellular region (GO:0005576);; Biological Process: response to oxidative stress (GO:0006979);; Cellular Component: plant-type cell wall (GO:0009505);; Biological Process: plant-type cell wall organization (GO:0009664);; Molecular Function: heme binding (GO:0020037);; Biological Process: hydrogen peroxide catabolic pro…	K00430|1e-101|aof:109840529|K00430 E1.11.1.7; peroxidase [EC:1.11.1.7]	--	--	Peroxidase;; Peroxidase	Peroxidase 46 OS=Arabidopsis thaliana OX=3702 GN=PER46 PE=3 SV=1	peroxidase 18 [Asparagus officinalis]
TRINITY_DN58525_c0_g1	1.94633	26.0582	1.62716	NA	1	up	--	--	--	--	--	--	--	--	BnaC09g29270D [Brassica napus]
TRINITY_DN44570_c0_g2	12.247	64.5745	1.7291	0.00692715	0.99996	up	--	--	Biological Process: metabolic process (GO:0008152);; Cellular Component: chloroplast (GO:0009507);; Molecular Function: transferase activity, transferring hexosyl groups (GO:0016758);;	--|0.0|aof:109827035|hypothetical protein	[GC]	--	UDP-glucoronosyl and UDP-glucosyl transferase	Crocetin glucosyltransferase, chloroplastic OS=Gardenia jasminoides OX=114476 GN=UGT75L6 PE=1 SV=1	LOW QUALITY PROTEIN: crocetin glucosyltransferase, chloroplastic-like [Asparagus officinalis]
TRINITY_DN48877_c0_g1	176.808	41.4667	-1.19908	NA	1	down	--	--	--	--|3e-07|zma:109940646|hypothetical protein	--	--	--	Filament-like plant protein 3 OS=Arabidopsis thaliana OX=3702 GN=FPP3 PE=3 SV=2	hypothetical protein B5S28_g2797 [[Candida] boidinii]
TRINITY_DN47740_c0_g1	93.3758	6.74201	-1.95937	NA	1	down	--	--	--	--|1e-36|aof:109822584|hypothetical protein	--	--	--	--	uncharacterized protein A4U43_C01F13430 [Asparagus officinalis]
TRINITY_DN48558_c2_g1	30.3713	2.3815	-2.21911	0.0013214	0.661773	down	--	--	Molecular Function: obsolete signal transducer activity (GO:0004871);; Molecular Function: hormone activity (GO:0005179);; Cellular Component: extracellular region (GO:0005576);; Cellular Component: intracellular (GO:0005622);; Biological Process: calcium-mediated signaling (GO:0019722);;	--|6e-07|dct:110104515|hypothetical protein	--	--	Rapid ALkalinization Factor (RALF)	Rapid alkalinization factor OS=Nicotiana tabacum OX=4097 GN=RALF PE=1 SV=1	protein RALF-like 32 isoform X1 [Hevea brasiliensis]
TRINITY_DN41050_c1_g1	67.3642	7.81292	-1.73731	NA	1	down	--	--	--	--|4e-06|egu:105037457|hypothetical protein	--	--	--	--	--
TRINITY_DN38833_c0_g1	63.9969	19.328	-1.00229	NA	1	down	--	--	Biological Process: MAPK cascade (GO:0000165);; Molecular Function: RNA polymerase II regulatory region sequence-specific DNA binding (GO:0000977);; Molecular Function: DNA-binding transcription factor activity (GO:0003700);; Cellular Component: nucleus (GO:0005634);; Biological Process: transcription, DNA-templated (GO:0006351);; Biological Process: starch biosynthetic process (GO:0019252);; Bio…	--|1e-157|egu:105046806|hypothetical protein	--	--	Protein of unknown function (DUF620);; K-box region	MADS-box transcription factor 29 OS=Oryza sativa subsp. japonica OX=39947 GN=MADS29 PE=2 SV=1	PREDICTED: uncharacterized protein LOC105046806 isoform X1 [Elaeis guineensis]
TRINITY_DN46317_c1_g4	9.617	64.1732	2.25474	2.88e-05	0.0564225	up	--	--	Cellular Component: Golgi membrane (GO:0000139);; Cellular Component: Golgi apparatus (GO:0005794);; Biological Process: plant-type secondary cell wall biogenesis (GO:0009834);; Biological Process: glucuronoxylan biosynthetic process (GO:0010417);; Molecular Function: glucuronosyltransferase activity (GO:0015020);; Cellular Component: integral component of membrane (GO:0016021);; Biological Proce…	K20890|8e-22|dct:110101223|K20890 GUX; xylan alpha-glucuronosyltransferase [EC:2.4.1.-]	[G]	Carbohydrate transport and metabolism	--	UDP-glucuronate:xylan alpha-glucuronosyltransferase 2 OS=Arabidopsis thaliana OX=3702 GN=GUX2 PE=2 SV=1	UDP-glucuronate:xylan alpha-glucuronosyltransferase 2 [Capsicum chinense]
TRINITY_DN46095_c1_g1	1245.72	184.969	-2.10974	0.000475233	0.392548	down	--	--	Molecular Function: O-methyltransferase activity (GO:0008171);; Molecular Function: S-adenosylmethionine-dependent methyltransferase activity (GO:0008757);; Biological Process: aromatic compound biosynthetic process (GO:0019438);;	--|5e-47|aof:109827451|hypothetical protein	[R]	General function prediction only	O-methyltransferase	Trans-resveratrol di-O-methyltransferase OS=Vitis vinifera OX=29760 GN=ROMT PE=1 SV=2	trans-resveratrol di-O-methyltransferase-like [Asparagus officinalis]
TRINITY_DN53878_c0_g1	6.12049	103.8	1.98938	0.00546027	0.99996	up	[O]	Posttranslational modification, protein turnover, chaperones	Biological Process: metabolic process (GO:0008152);; Biological Process: response to abscisic acid (GO:0009737);; Molecular Function: amino acid binding (GO:0016597);;	--|1e-154|egu:105059401|hypothetical protein	--	--	ACT domain;; ACT domain	ACT domain-containing protein ACR8 OS=Arabidopsis thaliana OX=3702 GN=ACR8 PE=2 SV=1	PREDICTED: ACT domain-containing protein ACR8 [Elaeis guineensis]
TRINITY_DN42473_c1_g2	7.40857	45.0223	1.43921	NA	1	up	[RTKL]	--	Molecular Function: protein serine/threonine kinase activity (GO:0004674);; Molecular Function: ubiquitin-protein transferase activity (GO:0004842);; Molecular Function: ATP binding (GO:0005524);;	--|0.0|pda:103702260|hypothetical protein	--	--	Protein kinase domain;; Protein tyrosine kinase	U-box domain-containing protein 34 OS=Arabidopsis thaliana OX=3702 GN=PUB34 PE=3 SV=1	PREDICTED: U-box domain-containing protein 35-like [Phoenix dactylifera]
TRINITY_DN43813_c0_g1	100.502	31.6503	-1.07727	NA	1	down	--	--	--	K17785|1e-13|aof:109822902|K17785 IMMT; mitofilin	--	--	--	--	uncharacterized protein LOC109822902 isoform X3 [Asparagus officinalis]
TRINITY_DN31778_c0_g1	18.078	0	-1.13529	NA	1	down	--	--	Cellular Component: Golgi apparatus (GO:0005794);; Cellular Component: integral component of membrane (GO:0016021);; Molecular Function: O-acetyltransferase activity (GO:0016413);; Biological Process: cell wall organization or biogenesis (GO:0071554);;	--|1e-177|aof:109832439|hypothetical protein	--	--	GDSL/SGNH-like Acyl-Esterase family found in Pmr5 and Cas1p;; PMR5 N terminal Domain	Protein trichome birefringence-like 25 OS=Arabidopsis thaliana OX=3702 GN=TBL25 PE=2 SV=1	protein trichome birefringence-like 25 [Asparagus officinalis]
TRINITY_DN43556_c0_g1	4.65704	34.4893	1.42948	NA	1	up	--	--	Cellular Component: plasma membrane (GO:0005886);; Cellular Component: chloroplast (GO:0009507);; Biological Process: phloem development (GO:0010088);; Biological Process: phloem transport (GO:0010233);; Biological Process: cotyledon vascular tissue pattern formation (GO:0010588);; Cellular Component: apical plasma membrane (GO:0016324);; Biological Process: root system development (GO:0022622);;	--|1e-176|aof:109822228|hypothetical protein	--	--	Protein of unknown function (DUF740)	UPF0503 protein At3g09070, chloroplastic OS=Arabidopsis thaliana OX=3702 GN=At3g09070 PE=1 SV=1	UPF0503 protein At3g09070, chloroplastic-like [Asparagus officinalis]
TRINITY_DN47272_c2_g1	40.5115	223.206	1.91435	0.00127491	0.661773	up	[C]	Energy production and conversion	Molecular Function: aldehyde dehydrogenase (NAD) activity (GO:0004029);; Molecular Function: aldehyde dehydrogenase [NAD(P)+] activity (GO:0004030);; Cellular Component: endoplasmic reticulum (GO:0005783);; Biological Process: cellular aldehyde metabolic process (GO:0006081);; Cellular Component: membrane (GO:0016020);;	K00128|0.0|aof:109839572|K00128 ALDH; aldehyde dehydrogenase (NAD+) [EC:1.2.1.3]	[C]	Energy production and conversion	Aldehyde dehydrogenase family;; Aldehyde dehydrogenase family	Aldehyde dehydrogenase family 3 member F1 OS=Arabidopsis thaliana OX=3702 GN=ALDH3F1 PE=2 SV=2	aldehyde dehydrogenase family 3 member F1-like [Asparagus officinalis]
TRINITY_DN54458_c0_g2	24.5417	3.18521	-1.05757	NA	1	down	--	--	--	--|5e-47|peq:110023421|hypothetical protein	--	--	--	--	uncharacterized protein LOC109707271 [Ananas comosus]
TRINITY_DN51085_c4_g2	18.9892	236.701	2.05913	0.00351776	0.99996	up	--	--	--	--|6e-13|sita:101754321|hypothetical protein	--	--	--	--	Gb protein [Zea mays]
TRINITY_DN37419_c2_g1	17.1016	0	-1.0754	NA	1	down	--	--	Cellular Component: Golgi apparatus (GO:0005794);; Cellular Component: integral component of membrane (GO:0016021);; Molecular Function: O-acetyltransferase activity (GO:0016413);; Biological Process: cell wall organization or biogenesis (GO:0071554);;	--|9e-28|mus:103977603|hypothetical protein	--	--	GDSL/SGNH-like Acyl-Esterase family found in Pmr5 and Cas1p	Protein trichome birefringence-like 2 OS=Arabidopsis thaliana OX=3702 GN=TBL2 PE=2 SV=1	PREDICTED: protein trichome birefringence-like [Musa acuminata subsp. malaccensis]
TRINITY_DN52624_c0_g4	1.28279	14.372	1.36653	NA	1	up	--	--	Cellular Component: nucleus (GO:0005634);; Biological Process: cell cycle (GO:0007049);; Biological Process: cell division (GO:0051301);;	K18810|5e-27|egu:105048662|K18810 CYCD1_2_4; cyclin D1/2/4, plant	[D]	Cell cycle control, cell division, chromosome partitioning	--	Cyclin-D4-2 OS=Oryza sativa subsp. japonica OX=39947 GN=CYCD4-2 PE=2 SV=2	PREDICTED: cyclin-D4-1 isoform X2 [Elaeis guineensis]
TRINITY_DN39216_c0_g2	25.1435	1.52542	-1.48062	NA	1	down	--	--	Cellular Component: plant-type vacuole (GO:0000325);; Molecular Function: adenylate cyclase activity (GO:0004016);; Cellular Component: vacuole (GO:0005773);; Cellular Component: vacuolar membrane (GO:0005774);; Cellular Component: plasma membrane (GO:0005886);; Biological Process: potassium ion transport (GO:0006813);; Molecular Function: potassium ion transmembrane transporter activity (GO:0015…	--|5e-16|pda:103714254|hypothetical protein	--	--	Domain of unknown function (DUF4283)	Potassium transporter 7 OS=Arabidopsis thaliana OX=3702 GN=POT7 PE=1 SV=2	PREDICTED: uncharacterized protein LOC103699869 [Phoenix dactylifera]
TRINITY_DN52537_c0_g1	183.253	49.37	-1.51033	0.00859336	0.99996	down	--	--	Molecular Function: 3-oxoacyl-[acyl-carrier-protein] synthase activity (GO:0004315);; Biological Process: fatty acid biosynthetic process (GO:0006633);; Cellular Component: chloroplast stroma (GO:0009570);;	K09458|8e-17|aof:109840092|K09458 fabF; 3-oxoacyl-[acyl-carrier-protein] synthase II [EC:2.3.1.179]	[IQ]	--	--	3-oxoacyl-[acyl-carrier-protein] synthase I, chloroplastic OS=Arabidopsis thaliana OX=3702 GN=KAS1 PE=1 SV=2	LOW QUALITY PROTEIN: 3-oxoacyl-[acyl-carrier-protein] synthase I, chloroplastic-like [Asparagus officinalis]
TRINITY_DN34652_c0_g1	33.7965	0.741899	-2.6951	0.000144558	0.191637	down	--	--	Molecular Function: transmembrane receptor protein serine/threonine kinase activity (GO:0004675);; Molecular Function: ATP binding (GO:0005524);; Cellular Component: plasma membrane (GO:0005886);; Biological Process: protein phosphorylation (GO:0006468);; Biological Process: cell surface receptor signaling pathway (GO:0007166);; Cellular Component: integral component of membrane (GO:0016021);;	--|2e-08|zma:103648188|hypothetical protein	--	--	--	Proline-rich receptor-like protein kinase PERK2 OS=Arabidopsis thaliana OX=3702 GN=PERK2 PE=2 SV=3	hypothetical protein B456_007G038600 [Gossypium raimondii]
TRINITY_DN33978_c0_g1	2.24027	22.0071	1.13638	NA	1	up	--	--	Molecular Function: ubiquitin-protein transferase activity (GO:0004842);; Molecular Function: zinc ion binding (GO:0008270);; Cellular Component: integral component of membrane (GO:0016021);; Biological Process: protein ubiquitination (GO:0016567);; Biological Process: proteasome-mediated ubiquitin-dependent protein catabolic process (GO:0043161);; Molecular Function: ubiquitin protein ligase act…	K10664|1e-127|pda:103715572|K10664 ATL6S; E3 ubiquitin-protein ligase ATL6/9/15/31/42/55 [EC:2.3.2.27]	[O]	Posttranslational modification, protein turnover, chaperones	Ring finger domain;; Zinc finger, C3HC4 type (RING finger);; RING-H2 zinc finger domain;; RING-like zinc finger;; Zinc finger, C3HC4 type (RING finger);; Anaphase-promoting complex subunit 11 RING-H2 finger	E3 ubiquitin-protein ligase ATL42 OS=Arabidopsis thaliana OX=3702 GN=ATL42 PE=1 SV=2	PREDICTED: E3 ubiquitin-protein ligase ATL42-like [Phoenix dactylifera]
TRINITY_DN39501_c0_g2	75.7465	20.3557	-1.53061	0.00641423	0.99996	down	[RTKL]	--	Molecular Function: transmembrane receptor protein serine/threonine kinase activity (GO:0004675);; Molecular Function: ATP binding (GO:0005524);; Cellular Component: nucleus (GO:0005634);; Cellular Component: cytoplasm (GO:0005737);; Cellular Component: plasma membrane (GO:0005886);; Biological Process: protein phosphorylation (GO:0006468);; Biological Process: cell surface receptor signaling pat…	K04733|0.0|aof:109831386|K04733 IRAK4; interleukin-1 receptor-associated kinase 4 [EC:2.7.11.1]	[T]	Signal transduction mechanisms	Protein kinase domain;; Protein tyrosine kinase	Receptor-like cytosolic serine/threonine-protein kinase RBK2 OS=Arabidopsis thaliana OX=3702 GN=RBK2 PE=1 SV=1	receptor-like cytosolic serine/threonine-protein kinase RBK2 [Asparagus officinalis]
TRINITY_DN47614_c1_g1	30.8844	4.77186	-1.33255	NA	1	down	--	--	Molecular Function: RNA binding (GO:0003723);; Cellular Component: cytoplasm (GO:0005737);; Biological Process: regulation of translation (GO:0006417);; Cellular Component: chloroplast (GO:0009507);;	--|2e-18|aof:109832524|hypothetical protein	[J]	Translation, ribosomal structure and biogenesis	--	Putative pumilio homolog 7, chloroplastic OS=Arabidopsis thaliana OX=3702 GN=APUM7 PE=3 SV=2	putative pumilio homolog 7, chloroplastic [Asparagus officinalis]
TRINITY_DN44287_c1_g5	30.5295	0.288617	-3.02216	1.87e-05	0.0448303	down	--	--	--	K14502|3e-07|aof:109844521|K14502 BIN2; protein brassinosteroid insensitive 2 [EC:2.7.11.1]	--	--	--	--	shaggy-related protein kinase eta-like [Asparagus officinalis]
TRINITY_DN37486_c5_g1	32.4393	5.04028	-1.37456	NA	1	down	--	--	Molecular Function: nucleic acid binding (GO:0003676);; Molecular Function: RNA-directed DNA polymerase activity (GO:0003964);; Molecular Function: aspartic-type endopeptidase activity (GO:0004190);; Molecular Function: endonuclease activity (GO:0004519);; Molecular Function: zinc ion binding (GO:0008270);; Biological Process: DNA integration (GO:0015074);;	--|5e-27|osa:107281003|hypothetical protein	[R]	General function prediction only	Reverse transcriptase (RNA-dependent DNA polymerase)	Retrovirus-related Pol polyprotein from transposon TNT 1-94 OS=Nicotiana tabacum OX=4097 PE=2 SV=1	Endonuclease [Actinidia chinensis var. chinensis]
TRINITY_DN40105_c4_g1	76.3753	14.9669	-1.91593	0.000541049	0.406445	down	--	--	--	K01601|1e-06|bdi:112271745|K01601 rbcL; ribulose-bisphosphate carboxylase large chain [EC:4.1.1.39]	--	--	--	--	conserved hypothetical protein [Mucor ambiguus]
TRINITY_DN42401_c1_g1	0.628705	8.16361	1.00024	NA	1	up	--	--	Molecular Function: formate-tetrahydrofolate ligase activity (GO:0004329);; Molecular Function: methenyltetrahydrofolate cyclohydrolase activity (GO:0004477);; Molecular Function: methylenetetrahydrofolate dehydrogenase (NADP+) activity (GO:0004488);; Molecular Function: copper ion binding (GO:0005507);; Molecular Function: ATP binding (GO:0005524);; Cellular Component: cytosol (GO:0005829);; Cel…	K01938|2e-10|pda:103706824|K01938 fhs; formate--tetrahydrofolate ligase [EC:6.3.4.3]	--	--	--	Formate--tetrahydrofolate ligase OS=Arabidopsis thaliana OX=3702 GN=THFS PE=2 SV=1	PREDICTED: formate--tetrahydrofolate ligase-like isoform X5 [Theobroma cacao]
TRINITY_DN42399_c2_g1	83.7698	4.71063	-1.70907	NA	1	down	--	--	--	--|3e-17|aof:109834964|hypothetical protein	[R]	General function prediction only	--	Retrovirus-related Pol polyprotein from transposon RE1 OS=Arabidopsis thaliana OX=3702 GN=RE1 PE=2 SV=1	Polyprotein, putative [Solanum demissum]
TRINITY_DN39047_c0_g4	2446.04	554.914	-1.70468	0.00308962	0.980692	down	--	--	Cellular Component: plasma membrane (GO:0005886);; Biological Process: protein folding (GO:0006457);; Biological Process: response to temperature stimulus (GO:0009266);; Cellular Component: plasmodesma (GO:0009506);; Cellular Component: chloroplast (GO:0009507);; Biological Process: response to external biotic stimulus (GO:0043207);;	--|2e-64|pda:103697632|hypothetical protein	[T]	Signal transduction mechanisms	--	BAG family molecular chaperone regulator 8, chloroplastic OS=Arabidopsis thaliana OX=3702 GN=BAG1 PE=1 SV=1	PREDICTED: BAG family molecular chaperone regulator 8, chloroplastic [Phoenix dactylifera]
TRINITY_DN51865_c3_g1	56.0092	273.178	1.31747	NA	1	up	--	--	Molecular Function: 3-hydroxyacyl-CoA dehydrogenase activity (GO:0003857);; Molecular Function: dodecenoyl-CoA delta-isomerase activity (GO:0004165);; Molecular Function: enoyl-CoA hydratase activity (GO:0004300);; Biological Process: fatty acid beta-oxidation (GO:0006635);; Molecular Function: 3-hydroxybutyryl-CoA epimerase activity (GO:0008692);; Cellular Component: glyoxysome (GO:0009514);; Mo…	K10527|5e-17|egu:105052538|K10527 MFP2; enoyl-CoA hydratase/3-hydroxyacyl-CoA dehydrogenase [EC:4.2.1.17 1.1.1.35 1.1.1.211]	[I]	Lipid transport and metabolism	--	Glyoxysomal fatty acid beta-oxidation multifunctional protein MFP-a OS=Cucumis sativus OX=3659 PE=1 SV=1	PREDICTED: glyoxysomal fatty acid beta-oxidation multifunctional protein MFP-a [Elaeis guineensis]
TRINITY_DN48408_c1_g1	324.661	76.3982	-1.59589	0.00856639	0.99996	down	--	--	Biological Process: vasculature development (GO:0001944);; Molecular Function: protein serine/threonine kinase activity (GO:0004674);; Molecular Function: ATP binding (GO:0005524);; Cellular Component: plasma membrane (GO:0005886);; Biological Process: procambium histogenesis (GO:0010067);; Biological Process: xylem development (GO:0010089);; Biological Process: secondary shoot formation (GO:0010…	--|0.0|aof:109824541|hypothetical protein	--	--	Leucine rich repeat;; Protein kinase domain;; Leucine Rich repeats (2 copies);; Protein tyrosine kinase;; Leucine rich repeat N-terminal domain;; Leucine Rich Repeat;; Leucine Rich repeat;; Protein tyrosine kinase	Leucine-rich repeat receptor-like protein kinase TDR OS=Arabidopsis thaliana OX=3702 GN=TDR PE=1 SV=1	PREDICTED: leucine-rich repeat receptor-like protein kinase TDR [Elaeis guineensis]
TRINITY_DN47202_c0_g1	93.3078	1.76232	-3.0179	1.77e-05	0.0448303	down	[O]	Posttranslational modification, protein turnover, chaperones	Molecular Function: ubiquitin-protein transferase activity (GO:0004842);; Molecular Function: ATP binding (GO:0005524);; Cellular Component: cytoplasm (GO:0005737);; Biological Process: ubiquitin-dependent protein catabolic process (GO:0006511);; Molecular Function: ubiquitin protein ligase binding (GO:0031625);; Molecular Function: ubiquitin protein ligase activity (GO:0061630);;	K10576|3e-21|pda:103710362|K10576 UBE2H; ubiquitin-conjugating enzyme E2 H [EC:2.3.2.23]	[O]	Posttranslational modification, protein turnover, chaperones	Ubiquitin-conjugating enzyme	Ubiquitin-conjugating enzyme E2 4 OS=Arabidopsis thaliana OX=3702 GN=UBC4 PE=2 SV=2	PREDICTED: ubiquitin-conjugating enzyme E2 4-like [Phoenix dactylifera]
TRINITY_DN35295_c2_g12	169.346	2.96759	-2.2568	0.00164056	0.729996	down	--	--	Molecular Function: structural constituent of cell wall (GO:0005199);;	--|2e-16|mus:103987322|hypothetical protein	[T]	Signal transduction mechanisms	--	Vegetative cell wall protein gp1 OS=Chlamydomonas reinhardtii OX=3055 GN=GP1 PE=1 SV=1	hypothetical protein CHLRE_06g254917v5 [Chlamydomonas reinhardtii]
TRINITY_DN33646_c0_g1	286.192	19.1192	-2.86277	4.87e-06	0.0268858	down	[R]	General function prediction only	Biological Process: polysaccharide catabolic process (GO:0000272);; Molecular Function: chitinase activity (GO:0004568);; Biological Process: chitin catabolic process (GO:0006032);; Biological Process: defense response (GO:0006952);; Molecular Function: chitin binding (GO:0008061);; Biological Process: cell wall macromolecule catabolic process (GO:0016998);;	K01183|1e-120|mus:103988682|K01183 E3.2.1.14; chitinase [EC:3.2.1.14]	[R]	General function prediction only	Chitinase class I;; Chitin recognition protein	Chitinase 4 OS=Oryza sativa subsp. japonica OX=39947 GN=Cht4 PE=2 SV=2	PREDICTED: endochitinase EP3 [Eucalyptus grandis]
TRINITY_DN34546_c0_g1	4230.12	279.172	-2.25681	0.00131587	0.661773	down	--	--	Molecular Function: mannose binding (GO:0005537);;	--|3e-29|peq:110035979|hypothetical protein	--	--	D-mannose binding lectin	Mannose-specific lectin 1 OS=Crocus vernus OX=87752 GN=LECCVA1 PE=1 SV=1	mannose-specific lectin 3-like [Phalaenopsis equestris]
TRINITY_DN44929_c0_g2	12.0121	50.5381	1.39436	NA	1	up	--	--	Cellular Component: nucleus (GO:0005634);; Cellular Component: endoplasmic reticulum (GO:0005783);; Biological Process: multicellular organism development (GO:0007275);; Biological Process: positive regulation of cell proliferation (GO:0008284);; Cellular Component: integral component of membrane (GO:0016021);; Biological Process: cellular response to auxin stimulus (GO:0071365);;	--|8e-12|aof:109827289|hypothetical protein	--	--	--	Protein AUXIN-REGULATED GENE INVOLVED IN ORGAN SIZE OS=Brassica rapa subsp. pekinensis OX=51351 GN=ARGOS PE=2 SV=2	protein AUXIN-REGULATED GENE INVOLVED IN ORGAN SIZE-like [Asparagus officinalis]
TRINITY_DN33682_c0_g1	20.1654	1.44341	-1.22118	NA	1	down	--	--	Molecular Function: DNA binding (GO:0003677);; Cellular Component: nucleus (GO:0005634);; Biological Process: transcription, DNA-templated (GO:0006351);; Biological Process: regulation of transcription, DNA-templated (GO:0006355);; Biological Process: response to cold (GO:0009409);; Cellular Component: chloroplast envelope (GO:0009941);;	--|7e-22|aof:109849274|hypothetical protein	--	--	B3 DNA binding domain	B3 domain-containing protein REM9 OS=Arabidopsis thaliana OX=3702 GN=REM9 PE=2 SV=1	putative B3 domain-containing protein Os04g0346900 [Asparagus officinalis]
TRINITY_DN51667_c1_g1	1.21311	22.8961	2.04566	0.00422719	0.99996	up	[R]	General function prediction only	Cellular Component: Golgi membrane (GO:0000139);; Molecular Function: structural molecule activity (GO:0005198);; Biological Process: intracellular protein transport (GO:0006886);; Biological Process: ER to Golgi vesicle-mediated transport (GO:0006888);; Biological Process: retrograde vesicle-mediated transport, Golgi to ER (GO:0006890);; Biological Process: intra-Golgi vesicle-mediated transport…	K17302|4e-30|aof:109835643|K17302 COPB2; coatomer subunit beta'	[U]	Intracellular trafficking, secretion, and vesicular transport	Coatomer WD associated region	Coatomer subunit beta&apos;-1 OS=Oryza sativa subsp. japonica OX=39947 GN=Os06g0143900 PE=2 SV=1	hypothetical protein GLYMA_13G3602003, partial [Glycine max]
TRINITY_DN55336_c2_g1	0.9764	27.924	1.45064	NA	1	up	--	--	Cellular Component: intracellular (GO:0005622);; Biological Process: intracellular protein transport (GO:0006886);; Cellular Component: membrane (GO:0016020);; Biological Process: vesicle-mediated transport (GO:0016192);;	K15296|2e-32|aof:109839250|K15296 NAPA; alpha-soluble NSF attachment protein	[U]	Intracellular trafficking, secretion, and vesicular transport	Soluble NSF attachment protein, SNAP	Alpha-soluble NSF attachment protein OS=Vitis vinifera OX=29760 PE=2 SV=1	alpha-soluble NSF attachment protein-like, partial [Asparagus officinalis]
TRINITY_DN37802_c0_g1	357.059	45.4249	-1.60591	NA	1	down	--	--	Molecular Function: DNA binding (GO:0003677);; Molecular Function: DNA-binding transcription factor activity (GO:0003700);; Cellular Component: nucleus (GO:0005634);; Biological Process: transcription, DNA-templated (GO:0006351);; Biological Process: ethylene-activated signaling pathway (GO:0009873);;	--|2e-54|pda:108510684|hypothetical protein	--	--	AP2 domain	Ethylene-responsive transcription factor ERF017 OS=Arabidopsis thaliana OX=3702 GN=ERF017 PE=2 SV=1	PREDICTED: ethylene-responsive transcription factor ERF017-like [Phoenix dactylifera]
TRINITY_DN55336_c2_g3	31.3797	1.11285	-2.13089	0.0029557	0.951589	down	--	--	--	--|5e-06|egu:105055576|hypothetical protein	--	--	--	--	--
TRINITY_DN34268_c0_g1	164.468	39.3317	-1.28513	NA	1	down	--	--	--	--|2e-09|sita:101782049|hypothetical protein	--	--	Cotton fibre expressed protein	--	hypothetical protein MANES_04G115800 [Manihot esculenta]
TRINITY_DN45179_c0_g1	66.9857	231.348	1.33255	NA	1	up	--	--	Cellular Component: condensed nuclear chromosome kinetochore (GO:0000778);; Molecular Function: protein kinase activity (GO:0004672);; Cellular Component: cytoplasm (GO:0005737);; Cellular Component: microtubule organizing center (GO:0005815);; Cellular Component: kinetochore microtubule (GO:0005828);; Cellular Component: spindle microtubule (GO:0005876);; Biological Process: mitotic spindle asse…	K02178|0.0|aof:109846161|K02178 BUB1; checkpoint serine/threonine-protein kinase [EC:2.7.11.1]	[D]	Cell cycle control, cell division, chromosome partitioning	Mad3/BUB1 homology region 1	Mitotic spindle checkpoint protein BUBR1 OS=Arabidopsis thaliana OX=3702 GN=BUBR1 PE=1 SV=2	mitotic spindle checkpoint protein BUBR1 [Asparagus officinalis]
TRINITY_DN44700_c0_g3	4.25858	43.0024	1.94284	0.00556091	0.99996	up	--	--	--	--	--	--	--	--	hypothetical protein AMTR_s00028p00129850 [Amborella trichopoda]
TRINITY_DN36014_c0_g3	154.845	1768.49	2.14031	0.00204035	0.808485	up	[O]	Posttranslational modification, protein turnover, chaperones	Cellular Component: endoplasmic reticulum lumen (GO:0005788);;	K13993|1e-101|aof:109829393|K13993 HSP20; HSP20 family protein	[O]	Posttranslational modification, protein turnover, chaperones	Hsp20/alpha crystallin family;; CS domain	22.0 kDa class IV heat shock protein OS=Glycine max OX=3847 GN=HSP22.0 PE=3 SV=1	22.0 kDa class IV heat shock protein-like [Asparagus officinalis]
TRINITY_DN52203_c5_g1	2.57504	19.9868	1.06856	NA	1	up	[L]	Replication, recombination and repair	Molecular Function: RNA-directed DNA polymerase activity (GO:0003964);; Molecular Function: RNA-directed 5'-3' RNA polymerase activity (GO:0003968);; Cellular Component: mitochondrion (GO:0005739);;	--|1e-157|aof:109821665|hypothetical protein	[R]	General function prediction only	Reverse transcriptase (RNA-dependent DNA polymerase)	RNA-directed DNA polymerase homolog OS=Oenothera berteroana OX=3950 PE=4 SV=1	uncharacterized protein LOC109821665, partial [Asparagus officinalis]
TRINITY_DN39384_c1_g1	15.4189	97.8303	1.60434	NA	1	up	--	--	Molecular Function: ATP binding (GO:0005524);; Cellular Component: plasma membrane (GO:0005886);; Biological Process: protein folding (GO:0006457);; Biological Process: response to heat (GO:0009408);; Molecular Function: metal ion binding (GO:0046872);;	K09503|2e-28|peq:110039473|K09503 DNAJA2; DnaJ homolog subfamily A member 2	[O]	Posttranslational modification, protein turnover, chaperones	--	DnaJ protein homolog OS=Cucumis sativus OX=3659 GN=DNAJ1 PE=2 SV=1	hypothetical protein POPTR_010G243100v3 [Populus trichocarpa]
TRINITY_DN57270_c1_g2	149.402	15.0511	-1.34116	NA	1	down	--	--	Molecular Function: microtubule motor activity (GO:0003777);; Molecular Function: ATP binding (GO:0005524);; Cellular Component: microtubule (GO:0005874);; Biological Process: microtubule-based movement (GO:0007018);; Biological Process: cell wall organization (GO:0071555);;	K10395|7e-12|egu:105039184|K10395 KIF4_21_27; kinesin family member 4/21/27	[Z]	Cytoskeleton	--	Kinesin-like protein KIN-4C OS=Oryza sativa subsp. japonica OX=39947 GN=KIN4C PE=2 SV=1	P-loop containing nucleoside triphosphate hydrolases superfamily protein isoform 3, partial [Theobroma cacao]
TRINITY_DN36593_c2_g1	28.1628	1.01032	-1.44103	NA	1	down	[S]	Function unknown	--	--|2e-81|aof:109825719|hypothetical protein	[R]	General function prediction only	Leucine rich repeat;; Leucine Rich repeats (2 copies);; Leucine Rich Repeat;; Leucine rich repeat N-terminal domain	Receptor-like protein EIX2 OS=Solanum lycopersicum OX=4081 GN=EIX2 PE=1 SV=2	probable LRR receptor-like serine/threonine-protein kinase At4g36180 [Asparagus officinalis]
TRINITY_DN37805_c0_g3	59.5706	3.47415	-1.79109	NA	1	down	--	--	--	--|1e-18|aof:109836463|hypothetical protein	--	--	Reverse transcriptase-like	--	uncharacterized protein LOC109836463 [Asparagus officinalis]
TRINITY_DN46913_c0_g2	0	21.44	1.08626	NA	1	up	--	--	--	--|5e-11|aof:109820706|hypothetical protein	--	--	--	--	uncharacterized protein A4U43_UnF5050 [Asparagus officinalis]
TRINITY_DN52379_c0_g1	0	23.543	1.91115	NA	1	up	--	--	Biological Process: response to oxidative stress (GO:0006979);; Cellular Component: plasmodesma (GO:0009506);; Molecular Function: transferase activity, transferring glycosyl groups (GO:0016757);; Biological Process: raffinose catabolic process (GO:0034484);; Molecular Function: raffinose alpha-galactosidase activity (GO:0052692);; Biological Process: response to karrikin (GO:0080167);;	--|5e-47|aof:109820575|hypothetical protein	--	--	Raffinose synthase or seed imbibition protein Sip1	Probable galactinol--sucrose galactosyltransferase 2 OS=Arabidopsis thaliana OX=3702 GN=RFS2 PE=2 SV=2	probable galactinol--sucrose galactosyltransferase 2 [Asparagus officinalis]
TRINITY_DN43372_c3_g2	3.08031	92.7393	2.62129	NA	1	up	--	--	Cellular Component: extracellular region (GO:0005576);; Biological Process: gibberellic acid mediated signaling pathway (GO:0009740);;	--|8e-36|aof:109840940|hypothetical protein	--	--	Gibberellin regulated protein	Gibberellin-regulated protein 11 OS=Arabidopsis thaliana OX=3702 GN=GASA11 PE=3 SV=1	gibberellin-regulated protein 11-like [Asparagus officinalis]
TRINITY_DN36575_c2_g1	34.013	1.2368	-1.49307	NA	1	down	--	--	Molecular Function: nucleic acid binding (GO:0003676);; Molecular Function: RNA-directed DNA polymerase activity (GO:0003964);; Molecular Function: aspartic-type endopeptidase activity (GO:0004190);; Molecular Function: endonuclease activity (GO:0004519);; Molecular Function: zinc ion binding (GO:0008270);; Biological Process: DNA integration (GO:0015074);;	K15400|7e-62|peq:110025962|K15400 HHT1; omega-hydroxypalmitate O-feruloyl transferase [EC:2.3.1.188]	[R]	General function prediction only	GAG-pre-integrase domain;; Integrase core domain;; gag-polypeptide of LTR copia-type	Retrovirus-related Pol polyprotein from transposon TNT 1-94 OS=Nicotiana tabacum OX=4097 PE=2 SV=1	unnamed protein product [Coffea canephora]
TRINITY_DN40071_c1_g1	4.45517	34.4704	1.80477	0.0092861	0.99996	up	--	--	Biological Process: vesicle docking involved in exocytosis (GO:0006904);; Biological Process: protein transport (GO:0015031);;	K15292|8e-08|obr:102701610|K15292 STXBP1; syntaxin-binding protein 1	[U]	Intracellular trafficking, secretion, and vesicular transport	--	Probable protein transport Sec1a OS=Oryza sativa subsp. japonica OX=39947 GN=Os04g0252400 PE=3 SV=2	hypothetical protein CISIN_1g0060243mg, partial [Citrus sinensis]
TRINITY_DN43319_c4_g3	4.11046	32.2432	1.88776	0.00580844	0.99996	up	--	--	--	K08200|7e-09|aof:109832153|K08200 SLC22A3; MFS transporter, OCT family, solute carrier family 22 (organic cation transporter), member 3	--	--	--	--	organic cation/carnitine transporter 2-like [Asparagus officinalis]
TRINITY_DN52180_c0_g1	170.842	48.8053	-1.06749	NA	1	down	[R]	General function prediction only	Cellular Component: cytoplasm (GO:0005737);; Biological Process: L-phenylalanine metabolic process (GO:0006558);; Biological Process: L-phenylalanine catabolic process (GO:0006559);; Biological Process: cinnamic acid biosynthetic process (GO:0009800);; Biological Process: alkaloid biosynthetic process (GO:0009821);; Molecular Function: intramolecular transferase activity, transferring amino group…	--|5e-82|sita:101786711|hypothetical protein	[Q]	Secondary metabolites biosynthesis, transport and catabolism	Aromatic amino acid lyase;; Amidohydrolase family;; alpha/beta hydrolase fold;; Peptidase family M20/M25/M40;; Peptidase dimerisation domain;; Lytic transglycolase;; Putative peptidoglycan binding domain;; Bacterial SH3 domain;; Amidohydrolase family;; Amidohydrolase family;; Sir2 family;; CRISPR-associated protein (Cas_Cas2CT1978)	Phenylalanine aminomutase (L-beta-phenylalanine forming) OS=Taxus wallichiana var. chinensis OX=29808 GN=pam PE=1 SV=1	phenylalanine ammonia-lyase-like, partial [Dorcoceras hygrometricum]
TRINITY_DN50131_c0_g3	158.141	42.092	-1.15673	NA	1	down	[G]	Carbohydrate transport and metabolism	Molecular Function: ATP binding (GO:0005524);; Cellular Component: chloroplast (GO:0009507);; Molecular Function: ATPase-coupled sulfate transmembrane transporter activity (GO:0015419);; Cellular Component: membrane (GO:0016020);;	--|2e-22|dct:110111552|hypothetical protein	[G]	Carbohydrate transport and metabolism	Glycosyl hydrolases family 38 N-terminal domain;; Glycosyl hydrolases family 38 C-terminal domain;; Alpha mannosidase middle domain;; Glycosyl hydrolase family 20, catalytic domain;; ABC transporter;; Oligopeptide/dipeptide transporter, C-terminal region;; AAA domain, putative AbiEii toxin, Type IV TA system;; ABC transporter;; Oligopeptide/dipeptide transporter, C-terminal region;; Binding-prote…	Sulfate/thiosulfate import ATP-binding protein CysA OS=Nephroselmis olivacea OX=31312 GN=cysA PE=3 SV=1	hypothetical protein CI102_10933 [Trichoderma harzianum]
TRINITY_DN40879_c0_g3	1015.23	2518.08	1.16858	0.00872209	0.99996	up	[T]	Signal transduction mechanisms	Cellular Component: Golgi membrane (GO:0000139);; Cellular Component: endoplasmic reticulum (GO:0005783);; Cellular Component: endoplasmic reticulum membrane (GO:0005789);; Cellular Component: Golgi apparatus (GO:0005794);; Cellular Component: Golgi stack (GO:0005795);; Biological Process: porphyrin-containing compound metabolic process (GO:0006778);; Biological Process: transport (GO:0006810);; …	--|5e-68|aof:109820685|hypothetical protein	--	--	TspO/MBR family	Translocator protein homolog OS=Arabidopsis thaliana OX=3702 GN=TSPO PE=1 SV=1	translocator protein homolog [Asparagus officinalis]
TRINITY_DN53330_c0_g1	0.916179	14.8018	1.13617	NA	1	up	--	--	--	K06955|4e-16|mus:103990333|K06955 K06955; uncharacterized protein	--	--	--	--	hypothetical protein L484_011332 [Morus notabilis]
TRINITY_DN53901_c2_g1	33.3727	5.26676	-1.81924	0.00605465	0.99996	down	--	--	Molecular Function: ATP binding (GO:0005524);; Cellular Component: nucleus (GO:0005634);; Cellular Component: mRNA cleavage factor complex (GO:0005849);; Biological Process: mRNA polyadenylation (GO:0006378);; Biological Process: mRNA cleavage (GO:0006379);; Biological Process: tRNA splicing, via endonucleolytic cleavage and ligation (GO:0006388);; Biological Process: mRNA processing (GO:0006397)…	K14399|2e-37|aof:109845195|K14399 CLP1; polyribonucleotide 5'-hydroxyl-kinase [EC:2.7.1.78]	[A]	RNA processing and modification	mRNA cleavage and polyadenylation factor CLP1 P-loop	Protein CLP1 homolog OS=Arabidopsis thaliana OX=3702 GN=CLPS3 PE=1 SV=1	protein CLP1 homolog [Asparagus officinalis]
TRINITY_DN51532_c0_g1	433469	101155	-1.73395	0.00140379	0.687752	down	--	--	Molecular Function: mannose binding (GO:0005537);; Cellular Component: extracellular region (GO:0005576);;	--|4e-42|aof:109849340|hypothetical protein	--	--	D-mannose binding lectin	Mannose-specific lectin OS=Galanthus nivalis OX=4670 PE=1 SV=1	mannose-specific lectin precursor [Polygonatum multiflorum]
TRINITY_DN34881_c5_g4	13.8087	1.10275	-1.07965	NA	1	down	--	--	Molecular Function: nucleic acid binding (GO:0003676);; Molecular Function: RNA-directed DNA polymerase activity (GO:0003964);; Molecular Function: aspartic-type endopeptidase activity (GO:0004190);; Molecular Function: endonuclease activity (GO:0004519);; Molecular Function: zinc ion binding (GO:0008270);; Biological Process: DNA integration (GO:0015074);;	--|1e-30|egu:105038071|hypothetical protein	[R]	General function prediction only	--	Retrovirus-related Pol polyprotein from transposon TNT 1-94 OS=Nicotiana tabacum OX=4097 PE=2 SV=1	Retrovirus-related Pol polyprotein from transposon TNT 1-94 [Cajanus cajan]
TRINITY_DN57906_c4_g2	63.9105	0.370949	-2.05084	0.00390538	0.99996	down	--	--	Molecular Function: structural constituent of cell wall (GO:0005199);;	--|3e-20|bdi:100829209|hypothetical protein	[T]	Signal transduction mechanisms	--	Vegetative cell wall protein gp1 OS=Chlamydomonas reinhardtii OX=3055 GN=GP1 PE=1 SV=1	hypothetical protein CHLRE_02g095095v5 [Chlamydomonas reinhardtii]
TRINITY_DN59791_c0_g1	0	17.7703	1.12137	NA	1	up	--	--	Molecular Function: transmembrane receptor protein serine/threonine kinase activity (GO:0004675);; Molecular Function: ATP binding (GO:0005524);; Cellular Component: plasma membrane (GO:0005886);; Biological Process: protein phosphorylation (GO:0006468);; Biological Process: cell surface receptor signaling pathway (GO:0007166);; Cellular Component: integral component of membrane (GO:0016021);;	--|5e-13|sita:101779946|hypothetical protein	[T]	Signal transduction mechanisms	--	Proline-rich receptor-like protein kinase PERK2 OS=Arabidopsis thaliana OX=3702 GN=PERK2 PE=2 SV=3	hypothetical protein MARPO_0039s0119 [Marchantia polymorpha]
TRINITY_DN45818_c1_g1	143.606	428.47	1.34887	0.00749463	0.99996	up	[L]	Replication, recombination and repair	Cellular Component: cytoplasm (GO:0005737);; Cellular Component: microtubule (GO:0005874);; Biological Process: cytoskeleton organization (GO:0007010);; Molecular Function: microtubule binding (GO:0008017);; Biological Process: plant-type cell wall biogenesis (GO:0009832);; Biological Process: xylem and phloem pattern formation (GO:0010051);; Biological Process: cell wall organization (GO:0071555…	--|0.0|aof:109822860|hypothetical protein	--	--	Microtubule-associated protein 70	Microtubule-associated protein 70-5 OS=Arabidopsis thaliana OX=3702 GN=MAP70.5 PE=1 SV=1	microtubule-associated protein 70-2 [Asparagus officinalis]
TRINITY_DN33125_c0_g1	38.0077	4.60719	-1.80759	NA	1	down	[R]	General function prediction only	Molecular Function: metal ion binding (GO:0046872);; Molecular Function: dioxygenase activity (GO:0051213);;	--|0.0|aof:109848725|hypothetical protein	[QR]	--	2OG-Fe(II) oxygenase superfamily;; non-haem dioxygenase in morphine synthesis N-terminal	Gibberellin 20-oxidase-like protein OS=Arabidopsis thaliana OX=3702 GN=At5g51310 PE=2 SV=1	gibberellin 20-oxidase-like protein [Asparagus officinalis]
TRINITY_DN49358_c5_g1	2.86251	22.9036	1.48765	NA	1	up	[J]	Translation, ribosomal structure and biogenesis	Molecular Function: glycine-tRNA ligase activity (GO:0004820);; Molecular Function: ATP binding (GO:0005524);; Cellular Component: mitochondrion (GO:0005739);; Biological Process: glycyl-tRNA aminoacylation (GO:0006426);; Cellular Component: chloroplast (GO:0009507);; Cellular Component: chloroplast stroma (GO:0009570);; Biological Process: embryo development ending in seed dormancy (GO:0009793);…	K14164|1e-43|aof:109851290|K14164 glyQS; glycyl-tRNA synthetase [EC:6.1.1.14]	--	--	Glycyl-tRNA synthetase beta subunit	Glycine--tRNA ligase, chloroplastic/mitochondrial 2 OS=Arabidopsis thaliana OX=3702 GN=EDD1 PE=1 SV=1	uncharacterized protein A4U43_C08F2850 [Asparagus officinalis]
TRINITY_DN44867_c0_g2	0.331772	38.3145	1.64238	NA	1	up	--	--	Molecular Function: nucleotide binding (GO:0000166);; Molecular Function: translation initiation factor activity (GO:0003743);; Cellular Component: eukaryotic translation initiation factor 3 complex (GO:0005852);;	K03253|2e-12|egu:105053887|K03253 EIF3B; translation initiation factor 3 subunit B	[J]	Translation, ribosomal structure and biogenesis	--	Eukaryotic translation initiation factor 3 subunit B OS=Nicotiana tabacum OX=4097 GN=TIF3B1 PE=2 SV=1	eukaryotic translation initiation factor 3 subunit B-like protein [Ornithogalum longebracteatum]
TRINITY_DN57270_c0_g3	108.22	20.7099	-1.34688	NA	1	down	--	--	--	K10395|4e-13|aof:109840333|K10395 KIF4_21_27; kinesin family member 4/21/27	--	--	--	--	kinesin-like protein KIN-4C [Asparagus officinalis]
TRINITY_DN56631_c0_g1	16.2728	58.1036	1.08319	NA	1	up	--	--	Molecular Function: protein serine/threonine kinase activity (GO:0004674);; Molecular Function: ATP binding (GO:0005524);; Cellular Component: integral component of membrane (GO:0016021);;	--|7e-38|egu:105044268|hypothetical protein	--	--	Protein tyrosine kinase	Probable leucine-rich repeat receptor-like protein kinase At1g35710 OS=Arabidopsis thaliana OX=3702 GN=At1g35710 PE=2 SV=1	PREDICTED: MDIS1-interacting receptor like kinase 2-like [Elaeis guineensis]
TRINITY_DN35960_c0_g1	2.81175	37.097	1.80443	NA	1	up	--	--	Cellular Component: nucleus (GO:0005634);; Cellular Component: cytoplasm (GO:0005737);; Biological Process: nucleosome assembly (GO:0006334);;	--|2e-16|aof:109827903|hypothetical protein	--	--	TNP1/EN/SPM transposase	Nucleosome assembly protein 1;4 OS=Nicotiana tabacum OX=4097 GN=NAP1;4 PE=1 SV=1	PREDICTED: uncharacterized protein LOC107175123 [Citrus sinensis]
TRINITY_DN57106_c2_g1	9.50143	119.44	1.42675	NA	1	up	[Z]	Cytoskeleton	Molecular Function: microtubule motor activity (GO:0003777);; Molecular Function: ATP binding (GO:0005524);; Cellular Component: microtubule (GO:0005874);; Biological Process: microtubule-based movement (GO:0007018);;	K10406|1e-125|aof:109839559|K10406 KIFC2_3; kinesin family member C2/C3	[Z]	Cytoskeleton	Kinesin motor domain	Kinesin-like protein KIN-14E OS=Oryza sativa subsp. japonica OX=39947 GN=KIN14E PE=2 SV=1	uncharacterized protein A4U43_C04F33910 [Asparagus officinalis]
TRINITY_DN53658_c0_g4	379.638	116.049	-1.07703	NA	1	down	--	--	--	--|2e-57|aof:109843639|hypothetical protein	--	--	--	--	uncharacterized protein A4U43_C05F5570 [Asparagus officinalis]
TRINITY_DN45431_c0_g2	1619.79	264.275	-2.0133	0.000817708	0.518741	down	--	--	--	--|0.0|aof:109851567|hypothetical protein	--	--	Protein of unknown function (DUF642)	--	uncharacterized protein LOC109851567 [Asparagus officinalis]
TRINITY_DN51671_c1_g1	104.105	338.001	1.54697	0.000150918	0.191926	up	--	--	Cellular Component: heterochromatin (GO:0000792);; Cellular Component: nucleus (GO:0005634);; Biological Process: transcription, DNA-templated (GO:0006351);; Biological Process: regulation of transcription, DNA-templated (GO:0006355);; Molecular Function: histone demethylase activity (H3-K9 specific) (GO:0032454);; Biological Process: positive regulation of gene expression, epigenetic (GO:0045815…	--|0.0|aof:109837128|hypothetical protein	[R]	General function prediction only	JmjC domain, hydroxylase;; C5HC2 zinc finger	Lysine-specific demethylase JMJ706 OS=Oryza sativa subsp. japonica OX=39947 GN=JMJ706 PE=2 SV=1	lysine-specific demethylase JMJ706-like isoform X2 [Asparagus officinalis]
TRINITY_DN30721_c0_g1	72.7193	11.0817	-1.81678	0.00667592	0.99996	down	--	--	Molecular Function: metal ion binding (GO:0046872);;	--|5e-20|mus:103994594|hypothetical protein	--	--	zinc-finger of the FCS-type, C2-C2	Protein MARD1 OS=Arabidopsis thaliana OX=3702 GN=MARD1 PE=2 SV=2	PREDICTED: uncharacterized protein LOC107869037 [Capsicum annuum]
TRINITY_DN48288_c0_g2	175.637	76.2034	-1.09676	0.00797228	0.99996	down	--	--	Molecular Function: DNA-binding transcription factor activity (GO:0003700);; Cellular Component: nucleus (GO:0005634);; Cellular Component: cytoplasm (GO:0005737);; Biological Process: transcription, DNA-templated (GO:0006351);; Biological Process: regulation of transcription, DNA-templated (GO:0006355);; Molecular Function: zinc ion binding (GO:0008270);; Biological Process: photomorphogenesis (…	--|2e-61|egu:105050857|hypothetical protein	--	--	--	B-box zinc finger protein 32 OS=Arabidopsis thaliana OX=3702 GN=BBX32 PE=1 SV=1	PREDICTED: B-box zinc finger protein 32 [Elaeis guineensis]
TRINITY_DN36745_c1_g2	7473.55	1282.99	-1.93199	0.00154604	0.71107	down	--	--	Biological Process: defense response (GO:0006952);; Biological Process: negative regulation of translation (GO:0017148);; Molecular Function: rRNA N-glycosylase activity (GO:0030598);;	--|7e-28|pda:103699380|hypothetical protein	--	--	Ribosome inactivating protein	Ribosome-inactivating protein charybdin OS=Drimia maritima OX=82070 PE=1 SV=1	PREDICTED: ribosome-inactivating protein charybdin-like [Phoenix dactylifera]
TRINITY_DN48046_c1_g2	103.929	15.5731	-2.11975	0.000373663	0.336842	down	--	--	--	--	--	--	--	--	hypothetical protein PRUPE_1G493800 [Prunus persica]
TRINITY_DN51660_c2_g4	0.916179	37.0875	1.49885	NA	1	up	--	--	Cellular Component: F-actin capping protein complex (GO:0008290);; Biological Process: barbed-end actin filament capping (GO:0051016);;	K10364|2e-06|pda:103715287|K10364 CAPZA; capping protein (actin filament) muscle Z-line, alpha	[Z]	Cytoskeleton	--	F-actin-capping protein subunit alpha OS=Arabidopsis thaliana OX=3702 GN=At3g05520 PE=2 SV=2	--
TRINITY_DN52482_c0_g1	1.93388	60.827	2.08861	0.00358368	0.99996	up	--	--	--	--|7e-29|mus:103970319|hypothetical protein	--	--	Cysteine-rich TM module stress tolerance	Cysteine-rich and transmembrane domain-containing protein WIH1 OS=Arabidopsis thaliana OX=3702 GN=WIH1 PE=2 SV=1	PREDICTED: cysteine-rich and transmembrane domain-containing protein B-like [Musa acuminata subsp. malaccensis]
TRINITY_DN48813_c0_g3	21.209	4.26809	-1.0977	NA	1	down	[M]	Cell wall/membrane/envelope biogenesis	Molecular Function: UDP-glycosyltransferase activity (GO:0008194);; Biological Process: glycolipid biosynthetic process (GO:0009247);; Cellular Component: chloroplast (GO:0009507);; Cellular Component: plastid (GO:0009536);; Cellular Component: chloroplast envelope (GO:0009941);; Cellular Component: integral component of membrane (GO:0016021);; Biological Process: cellular response to phosphate s…	K06119|7e-11|bdi:100842407|K06119 SQD2; sulfoquinovosyltransferase [EC:2.4.1.-]	[MOI]	--	Glycosyl transferases group 1;; Glycosyl transferase 4-like domain;; Glycosyl transferases group 1;; Glycosyltransferase Family 4	Sulfoquinovosyl transferase SQD2 OS=Arabidopsis thaliana OX=3702 GN=SQD2 PE=1 SV=1	glycosyl group 1 family [Chlorella sorokiniana]
TRINITY_DN39616_c2_g2	20.6216	4.08167	-1.09508	NA	1	down	--	--	--	K17616|2e-07|dct:110091943|K17616 CTDSPL2; CTD small phosphatase-like protein 2 [EC:3.1.3.-]	--	--	--	--	CTD small phosphatase-like protein 2, partial [Ananas comosus]
TRINITY_DN42476_c0_g1	181.807	10.1222	-2.85598	1.33e-05	0.0448303	down	--	--	Biological Process: protein polyubiquitination (GO:0000209);; Molecular Function: ubiquitin-protein transferase activity (GO:0004842);; Molecular Function: zinc ion binding (GO:0008270);; Cellular Component: amyloplast (GO:0009501);; Biological Process: gravitropism (GO:0009630);; Biological Process: ubiquitin-dependent protein catabolic process (GO:0042787);; Biological Process: proteasome-media…	--|1e-104|mus:103988294|hypothetical protein	[O]	Posttranslational modification, protein turnover, chaperones	Ring finger domain;; Zinc finger, C3HC4 type (RING finger);; RING-like zinc finger;; Zinc finger, C3HC4 type (RING finger);; Zinc finger, C3HC4 type (RING finger)	E3 ubiquitin-protein ligase SGR9, amyloplastic OS=Arabidopsis thaliana OX=3702 GN=SGR9 PE=1 SV=1	PREDICTED: E3 ubiquitin-protein ligase SGR9, amyloplastic-like [Elaeis guineensis]
TRINITY_DN58211_c2_g2	3.50068	126.12	2.47492	NA	1	up	--	--	Molecular Function: phosphoprotein phosphatase activity (GO:0004721);;	--|3e-12|pda:113462874|hypothetical protein	[WV]	--	--	Formin-like protein 3 OS=Oryza sativa subsp. japonica OX=39947 GN=FH3 PE=2 SV=2	hypothetical protein DCS_03291 [Drechmeria coniospora]
TRINITY_DN35429_c0_g1	39.1312	11.876	-1.04211	NA	1	down	[G]	Carbohydrate transport and metabolism	Molecular Function: nutrient reservoir activity (GO:0045735);;	K05349|5e-06|peq:110024215|K05349 bglX; beta-glucosidase [EC:3.2.1.21]	--	--	Glycosyl hydrolase family 3 N terminal domain	Glutenin, high molecular weight subunit PW212 OS=Triticum aestivum OX=4565 PE=3 SV=1	glycoside hydrolase family 3 protein [Piromyces finnis]
TRINITY_DN37341_c1_g1	120.407	32.3098	-1.15472	NA	1	down	[E]	Amino acid transport and metabolism	Molecular Function: glutamate dehydrogenase (NAD+) activity (GO:0004352);; Molecular Function: glutamate dehydrogenase (NADP+) activity (GO:0004354);; Biological Process: cellular amino acid metabolic process (GO:0006520);; Cellular Component: chloroplast (GO:0009507);;	K00262|1e-129|mus:103993783|K00262 E1.4.1.4; glutamate dehydrogenase (NADP+) [EC:1.4.1.4]	[E]	Amino acid transport and metabolism	Beta-lactamase;; Glutamate/Leucine/Phenylalanine/Valine dehydrogenase;; Glu/Leu/Phe/Val dehydrogenase, dimerisation domain;; Radical SAM superfamily;; Possible lysine decarboxylase;; 1-deoxy-D-xylulose 5-phosphate reductoisomerase C-terminal;; DXP reductoisomerase C-terminal domain;; 1-deoxy-D-xylulose 5-phosphate reductoisomerase;; Disulfide bond formation protein DsbB;; Peptidase family M50;; P…	NADP-specific glutamate dehydrogenase (Fragment) OS=Chlorella sorokiniana OX=3076 PE=2 SV=1	NADP-specific glutamate dehydrogenase [Rhizophagus irregularis]
TRINITY_DN42553_c2_g3	120.458	312.502	1.22037	0.00692467	0.99996	up	--	--	Molecular Function: structural constituent of cell wall (GO:0005199);;	--|6e-81|aof:109819382|hypothetical protein	[S]	Function unknown	Protein of unknown function (DUF1640)	Vegetative cell wall protein gp1 OS=Chlamydomonas reinhardtii OX=3055 GN=GP1 PE=1 SV=1	protein FMP32, mitochondrial-like, partial [Asparagus officinalis]
TRINITY_DN38094_c1_g1	107.525	13.8944	-2.09866	0.00112859	0.643911	down	--	--	--	--|3e-29|aof:109831614|hypothetical protein	[R]	General function prediction only	--	--	putative disease resistance protein RGA3 [Asparagus officinalis]
TRINITY_DN43950_c0_g1	261.891	26.4697	-2.08829	0.00233831	0.871031	down	--	--	Molecular Function: nucleic acid binding (GO:0003676);; Molecular Function: endonuclease activity (GO:0004519);; Biological Process: DNA catabolic process (GO:0006308);; Molecular Function: metal ion binding (GO:0046872);;	--|1e-117|aof:109835749|hypothetical protein	[R]	General function prediction only	S1/P1 Nuclease	Endonuclease 4 OS=Arabidopsis thaliana OX=3702 GN=ENDO4 PE=3 SV=1	uncharacterized protein LOC109835749 [Asparagus officinalis]
TRINITY_DN56266_c0_g2	34.519	4.10187	-1.4572	NA	1	down	--	--	--	--|2e-08|aof:109829027|hypothetical protein	--	--	--	--	uncharacterized protein A4U43_C01F28220 [Asparagus officinalis]
TRINITY_DN36399_c1_g1	12.1893	62.095	1.07179	NA	1	up	--	--	Cellular Component: extracellular region (GO:0005576);; Cellular Component: primary cell wall (GO:0009530);; Biological Process: cell wall organization (GO:0071555);;	--|7e-17|ats:109749554|hypothetical protein	--	--	--	Extensin OS=Zea mays OX=4577 GN=HRGP PE=2 SV=1	hypothetical protein CHLRE_17g732500v5 [Chlamydomonas reinhardtii]
TRINITY_DN35552_c4_g2	24.4546	4.87529	-1.08087	NA	1	down	--	--	--	--|3e-30|aof:109834724|hypothetical protein	[R]	General function prediction only	--	Retrovirus-related Pol polyprotein from transposon RE2 OS=Arabidopsis thaliana OX=3702 GN=RE2 PE=4 SV=1	uncharacterized protein LOC109834724 [Asparagus officinalis]
TRINITY_DN39504_c0_g1	325.223	15.1722	-2.62002	0.000164222	0.200053	down	--	--	Cellular Component: extracellular region (GO:0005576);; Cellular Component: cell wall (GO:0005618);;	--|1e-162|aof:109836881|hypothetical protein	--	--	Pollen proteins Ole e I like	Proline-rich protein 4 OS=Arabidopsis thaliana OX=3702 GN=PRP4 PE=2 SV=1	repetitive proline-rich cell wall protein-like [Asparagus officinalis]
TRINITY_DN56866_c0_g1	103.614	29.7464	-1.50053	0.00488743	0.99996	down	--	--	Cellular Component: cytoplasm (GO:0005737);; Cellular Component: microtubule (GO:0005874);;	--|5e-53|aof:109823868|hypothetical protein	--	--	--	Protein WVD2-like 7 OS=Arabidopsis thaliana OX=3702 GN=WDL7 PE=2 SV=1	protein WVD2-like 7 [Asparagus officinalis]
TRINITY_DN40434_c0_g3	17.4388	0.721704	-2.06664	0.00392183	0.99996	down	[O]	Posttranslational modification, protein turnover, chaperones	Molecular Function: serine-type endopeptidase activity (GO:0004252);; Cellular Component: vacuole (GO:0005773);; Cellular Component: vacuolar membrane (GO:0005774);; Cellular Component: plant-type cell wall (GO:0009505);; Biological Process: leaf senescence (GO:0010150);; Biological Process: secondary shoot formation (GO:0010223);; Cellular Component: apoplast (GO:0048046);;	--|0.0|egu:105044224|hypothetical protein	--	--	Subtilase family;; Peptidase inhibitor I9	Subtilisin-like protease SBT1.4 OS=Arabidopsis thaliana OX=3702 GN=SBT1.4 PE=2 SV=1	PREDICTED: subtilisin-like protease SBT1.7 [Phoenix dactylifera]
TRINITY_DN48584_c0_g2	11.2888	278.16	2.79367	5.18e-05	0.0934399	up	--	--	--	--|2e-31|pda:103711023|hypothetical protein	[R]	General function prediction only	--	--	PREDICTED: uncharacterized protein LOC103711023 [Phoenix dactylifera]
TRINITY_DN52398_c1_g3	100.59	26.1502	-1.4379	NA	1	down	--	--	--	--|2e-27|bdi:112270755|hypothetical protein	--	--	--	--	Retrovirus-related Pol polyprotein LINE-1 [Zea mays]
TRINITY_DN43520_c0_g1	21.8529	1.30904	-2.24674	0.00137918	0.68312	down	[R]	General function prediction only	Cellular Component: plasma membrane (GO:0005886);; Cellular Component: integral component of membrane (GO:0016021);; Molecular Function: protein-cysteine S-palmitoyltransferase activity (GO:0019706);;	K20027|0.0|aof:109836681|K20027 ZDHHC1_11; palmitoyltransferase ZDHHC1/11 [EC:2.3.1.225]	[R]	General function prediction only	DHHC palmitoyltransferase	Protein S-acyltransferase 21 OS=Arabidopsis thaliana OX=3702 GN=PAT21 PE=2 SV=1	protein S-acyltransferase 21-like isoform X2 [Asparagus officinalis]
TRINITY_DN38525_c2_g3	1.18773	11.3508	1.11504	NA	1	up	--	--	Cellular Component: plasma membrane (GO:0005886);; Cellular Component: chloroplast (GO:0009507);; Cellular Component: chloroplast inner membrane (GO:0009706);; Cellular Component: chloroplast envelope (GO:0009941);; Biological Process: protein transport (GO:0015031);; Molecular Function: oxidoreductase activity (GO:0016491);;	--|6e-15|aof:109849528|hypothetical protein	[Q]	Secondary metabolites biosynthesis, transport and catabolism	--	Short-chain dehydrogenase TIC 32, chloroplastic OS=Arabidopsis thaliana OX=3702 GN=TIC32 PE=2 SV=1	short-chain dehydrogenase TIC 32, chloroplastic-like [Asparagus officinalis]
TRINITY_DN53720_c2_g2	1.83236	16.1314	1.43567	NA	1	up	[V]	Defense mechanisms	Cellular Component: chloroplast (GO:0009507);; Molecular Function: drug transmembrane transporter activity (GO:0015238);; Molecular Function: antiporter activity (GO:0015297);; Cellular Component: integral component of membrane (GO:0016021);;	K03327|4e-38|pda:103715162|K03327 TC.MATE; multidrug resistance protein, MATE family	[R]	General function prediction only	MatE;; Urm1 (Ubiquitin related modifier)	Protein DETOXIFICATION 12 OS=Arabidopsis thaliana OX=3702 GN=DTX12 PE=2 SV=1	protein DETOXIFICATION 12-like [Herrania umbratica]
TRINITY_DN34709_c0_g1	38.1025	196.823	1.61718	NA	1	up	[E]	Amino acid transport and metabolism	Molecular Function: transporter activity (GO:0005215);; Cellular Component: plasma membrane (GO:0005886);; Cellular Component: integral component of membrane (GO:0016021);;	--|0.0|aof:109850276|hypothetical protein	[E]	Amino acid transport and metabolism	POT family	Protein NRT1/ PTR FAMILY 2.10 OS=Arabidopsis thaliana OX=3702 GN=NPF2.10 PE=1 SV=3	protein NRT1/ PTR FAMILY 2.11-like [Asparagus officinalis]
TRINITY_DN55538_c0_g1	89.9032	10.4208	-1.2498	NA	1	down	--	--	Molecular Function: structural constituent of cell wall (GO:0005199);;	--|2e-13|sbi:8086104|hypothetical protein	--	--	--	Vegetative cell wall protein gp1 OS=Chlamydomonas reinhardtii OX=3055 GN=GP1 PE=1 SV=1	PREDICTED: leucine-rich repeat extensin-like protein 4 [Vitis vinifera]
TRINITY_DN47210_c1_g3	782.21	257.487	-1.41907	0.00189171	0.782249	down	[R]	General function prediction only	Cellular Component: nucleus (GO:0005634);; Cellular Component: cytoplasm (GO:0005737);; Biological Process: secondary shoot formation (GO:0010223);; Molecular Function: hydrolase activity (GO:0016787);; Biological Process: strigolactone biosynthetic process (GO:1901601);; Biological Process: cellular response to strigolactone (GO:1902348);;	--|5e-60|egu:105057934|hypothetical protein	--	--	--	Strigolactone esterase D14 OS=Oryza sativa subsp. japonica OX=39947 GN=D14 PE=1 SV=1	PREDICTED: probable strigolactone esterase DAD2 [Elaeis guineensis]
TRINITY_DN48590_c2_g2	1.21311	82.7612	1.60592	NA	1	up	--	--	Cellular Component: chloroplast (GO:0009507);;	--	--	--	--	Uncharacterized protein ORF91 OS=Phalaenopsis aphrodite subsp. formosana OX=308872 PE=4 SV=1	uncharacterized protein LOC110281477 [Arachis duranensis]
TRINITY_DN38131_c3_g1	8.26752	50.2559	1.73332	0.00980263	0.99996	up	--	--	--	--|6e-14|aof:109823922|hypothetical protein	[E]	Amino acid transport and metabolism	--	--	uncharacterized protein A4U43_C01F30780 [Asparagus officinalis]
TRINITY_DN43588_c3_g2	4.54675	26.4965	1.16511	NA	1	up	--	--	Cellular Component: cytoplasm (GO:0005737);; Biological Process: multicellular organism development (GO:0007275);; Biological Process: auxin-activated signaling pathway (GO:0009734);; Biological Process: regulation of growth (GO:0040008);;	--|3e-13|aof:109851027|hypothetical protein	--	--	Auxin responsive protein	Auxin-responsive protein SAUR71 OS=Arabidopsis thaliana OX=3702 GN=SAUR71 PE=2 SV=1	uncharacterized protein LOC109851027 [Asparagus officinalis]
TRINITY_DN52288_c3_g2	11.7286	39.5403	1.06466	NA	1	up	--	--	--	--|2e-39|aof:109830581|hypothetical protein	[R]	General function prediction only	--	--	putative Ty3-gypsy-like retroelement pol polyprotein [Arabidopsis thaliana]
TRINITY_DN40200_c0_g5	87.722	8.36964	-1.62923	NA	1	down	--	--	--	--|2e-64|aof:109822608|hypothetical protein	[R]	General function prediction only	C2H2-type zinc finger	Zinc finger protein 36 OS=Oryza sativa subsp. japonica OX=39947 GN=ZFP36 PE=2 SV=1	zinc finger protein ZAT6-like [Asparagus officinalis]
TRINITY_DN42394_c0_g1	16.3865	0.659567	-2.00343	0.00520572	1	down	--	--	Cellular Component: cell wall (GO:0005618);; Cellular Component: vacuole (GO:0005773);; Biological Process: response to virus (GO:0009615);; Biological Process: systemic acquired resistance (GO:0009627);; Biological Process: response to UV-B (GO:0010224);; Biological Process: regulation of anthocyanin biosynthetic process (GO:0031540);; Biological Process: response to cadmium ion (GO:0046686);; C…	--|1e-115|aof:109834228|hypothetical protein	--	--	Thaumatin family	Pathogenesis-related protein 5 OS=Arabidopsis thaliana OX=3702 GN=At1g75040 PE=1 SV=1	pathogenesis-related protein 5-like [Asparagus officinalis]
TRINITY_DN34680_c0_g1	64.6669	12.2365	-1.35939	NA	1	down	--	--	Molecular Function: DNA binding (GO:0003677);; Cellular Component: nucleus (GO:0005634);; Biological Process: transcription, DNA-templated (GO:0006351);; Biological Process: regulation of transcription, DNA-templated (GO:0006355);;	K23408|1e-144|aof:109821144|K23408 CDCA7; cell division cycle-associated protein 7	--	--	Zinc-finger domain of monoamine-oxidase A repressor R1	B3 domain-containing protein Os03g0184500 OS=Oryza sativa subsp. japonica OX=39947 GN=Os03g0184500 PE=2 SV=1	uncharacterized protein LOC109821144 [Asparagus officinalis]
TRINITY_DN34703_c1_g2	6.80594	26.4542	1.13073	NA	1	up	--	--	Cellular Component: nuclear chromosome (GO:0000228);; Cellular Component: chromosome, centromeric region (GO:0000775);; Cellular Component: nucleus (GO:0005634);; Biological Process: synapsis (GO:0007129);; Biological Process: megasporogenesis (GO:0009554);; Biological Process: microsporogenesis (GO:0009556);;	--|1e-140|aof:109838573|hypothetical protein	[B]	Chromatin structure and dynamics	--	Meiosis-specific protein PAIR2 OS=Oryza sativa subsp. japonica OX=39947 GN=PAIR2 PE=2 SV=1	meiosis-specific protein PAIR2 [Asparagus officinalis]
TRINITY_DN31646_c0_g1	88.3229	17.5761	-1.36286	NA	1	down	--	--	Molecular Function: peroxidase activity (GO:0004601);; Cellular Component: extracellular region (GO:0005576);; Biological Process: response to oxidative stress (GO:0006979);; Molecular Function: heme binding (GO:0020037);; Biological Process: hydrogen peroxide catabolic process (GO:0042744);; Molecular Function: metal ion binding (GO:0046872);;	K00430|1e-104|pda:103715656|K00430 E1.11.1.7; peroxidase [EC:1.11.1.7]	--	--	Peroxidase	Peroxidase 5 OS=Vitis vinifera OX=29760 GN=GSVIVT00037159001 PE=1 SV=2	Plant peroxidase [Macleaya cordata]
TRINITY_DN46145_c0_g1	57.8124	239.079	1.33315	NA	1	up	--	--	Molecular Function: ionotropic glutamate receptor activity (GO:0004970);; Molecular Function: calcium channel activity (GO:0005262);; Cellular Component: intracellular (GO:0005622);; Cellular Component: plasma membrane (GO:0005886);; Biological Process: calcium ion transport (GO:0006816);; Molecular Function: glutamate receptor activity (GO:0008066);; Cellular Component: integral component of mem…	--|1e-151|aof:109838382|hypothetical protein	[PET]	--	Ligand-gated ion channel	Glutamate receptor 1.3 OS=Arabidopsis thaliana OX=3702 GN=GLR1.3 PE=2 SV=1	glutamate receptor 2.2-like [Asparagus officinalis]
TRINITY_DN56671_c1_g2	301.512	116.56	-1.21516	0.00759902	0.99996	down	--	--	Molecular Function: protein serine/threonine kinase activity (GO:0004674);; Molecular Function: ATP binding (GO:0005524);; Cellular Component: integral component of membrane (GO:0016021);;	--|0.0|aof:109841112|hypothetical protein	--	--	--	Probable LRR receptor-like serine/threonine-protein kinase At4g37250 OS=Arabidopsis thaliana OX=3702 GN=At4g37250 PE=2 SV=1	LOW QUALITY PROTEIN: probable LRR receptor-like serine/threonine-protein kinase At4g37250 [Asparagus officinalis]
TRINITY_DN57550_c1_g2	19.5945	3.42179	-1.00684	NA	1	down	--	--	Molecular Function: cysteine-tRNA ligase activity (GO:0004817);; Molecular Function: ATP binding (GO:0005524);; Cellular Component: mitochondrion (GO:0005739);; Biological Process: cysteinyl-tRNA aminoacylation (GO:0006423);; Cellular Component: chloroplast (GO:0009507);; Cellular Component: chloroplast stroma (GO:0009570);; Biological Process: polar nucleus fusion (GO:0010197);; Biological Proce…	K01883|7e-12|aof:109837061|K01883 CARS; cysteinyl-tRNA synthetase [EC:6.1.1.16]	[J]	Translation, ribosomal structure and biogenesis	--	Cysteine--tRNA ligase, chloroplastic/mitochondrial OS=Arabidopsis thaliana OX=3702 GN=SYCO PE=2 SV=1	cysteine--tRNA ligase, chloroplastic/mitochondrial isoform X1 [Sesamum indicum]
TRINITY_DN39083_c1_g1	57.5563	639.113	2.14779	0.00187322	0.781773	up	--	--	--	--|4e-20|dct:110116129|hypothetical protein	--	--	--	--	transcript antisense to ribosomal RNA protein, partial [Histoplasma capsulatum H88]
TRINITY_DN46799_c0_g4	15.4741	0.649469	-1.61226	NA	1	down	--	--	--	--|4e-21|aof:109832588|hypothetical protein	[A]	RNA processing and modification	Protein of unknown function (DUF3675)	--	uncharacterized protein LOC109832588 [Asparagus officinalis]
TRINITY_DN41129_c2_g5	1.63049	65.0111	1.40375	NA	1	up	--	--	Molecular Function: structural constituent of cell wall (GO:0005199);;	K04733|1e-16|aof:109845393|K04733 IRAK4; interleukin-1 receptor-associated kinase 4 [EC:2.7.11.1]	--	--	--	Vegetative cell wall protein gp1 OS=Chlamydomonas reinhardtii OX=3055 GN=GP1 PE=1 SV=1	Mitogen-activated protein kinase kinase kinase [Trema orientalis]
TRINITY_DN54291_c1_g1	51.8672	1.10275	-1.39431	NA	1	down	--	--	Cellular Component: integral component of membrane (GO:0016021);;	--|5e-30|bdi:100841717|hypothetical protein	[TZ]	--	--	Formin-like protein 1 OS=Oryza sativa subsp. japonica OX=39947 GN=FH1 PE=2 SV=1	formin-like protein 1 [Brachypodium distachyon]
TRINITY_DN39422_c0_g2	71.7228	217.536	1.36616	0.00711565	0.99996	up	--	--	Biological Process: regulation of flower development (GO:0009909);; Biological Process: regulation of short-day photoperiodism, flowering (GO:0048587);;	--|4e-33|pda:103720865|hypothetical protein	--	--	--	Protein RESPONSE TO LOW SULFUR 4 OS=Arabidopsis thaliana OX=3702 GN=LSU4 PE=2 SV=1	uncharacterized protein A4U43_UnF11930 [Asparagus officinalis]
TRINITY_DN56964_c2_g3	4.3188	58.7276	2.31577	0.000771365	0.518741	up	--	--	Molecular Function: transmembrane receptor protein serine/threonine kinase activity (GO:0004675);; Molecular Function: ATP binding (GO:0005524);; Cellular Component: plasma membrane (GO:0005886);; Biological Process: protein phosphorylation (GO:0006468);; Biological Process: cell surface receptor signaling pathway (GO:0007166);; Cellular Component: integral component of membrane (GO:0016021);;	K04733|2e-08|ats:109758536|K04733 IRAK4; interleukin-1 receptor-associated kinase 4 [EC:2.7.11.1]	--	--	--	Putative proline-rich receptor-like protein kinase PERK6 OS=Arabidopsis thaliana OX=3702 GN=PERK6 PE=2 SV=2	hypothetical protein BCR32DRAFT_273799 [Anaeromyces robustus]
TRINITY_DN29052_c0_g1	24.5322	1.01032	-1.31713	NA	1	down	[Q]	Secondary metabolites biosynthesis, transport and catabolism	Molecular Function: copper ion binding (GO:0005507);; Biological Process: phenylpropanoid metabolic process (GO:0009698);; Biological Process: lignin biosynthetic process (GO:0009809);; Molecular Function: oxidoreductase activity (GO:0016491);; Molecular Function: oxidoreductase activity, oxidizing metal ions (GO:0016722);; Biological Process: lignin catabolic process (GO:0046274);; Cellular Comp…	K05909|0.0|aof:109822601|K05909 E1.10.3.2; laccase [EC:1.10.3.2]	[Q]	Secondary metabolites biosynthesis, transport and catabolism	Multicopper oxidase;; Multicopper oxidase;; Multicopper oxidase	Laccase-17 OS=Arabidopsis thaliana OX=3702 GN=LAC17 PE=2 SV=1	laccase-17-like [Asparagus officinalis]
TRINITY_DN45677_c0_g5	5.22622	43.5919	1.41655	NA	1	up	--	--	Molecular Function: ATP binding (GO:0005524);; Cellular Component: nucleus (GO:0005634);; Biological Process: transcription, DNA-templated (GO:0006351);; Biological Process: regulation of transcription, DNA-templated (GO:0006355);; Biological Process: leaf development (GO:0048366);;	--|1e-67|aof:109836733|hypothetical protein	--	--	WRC;; QLQ	Growth-regulating factor 4 OS=Arabidopsis thaliana OX=3702 GN=GRF4 PE=1 SV=1	growth-regulating factor 3-like [Asparagus officinalis]
TRINITY_DN46073_c0_g1	58.0014	18.4297	-1.15079	NA	1	down	--	--	Molecular Function: ubiquitin-protein transferase activity (GO:0004842);; Cellular Component: nucleus (GO:0005634);; Cellular Component: plasma membrane (GO:0005886);; Molecular Function: zinc ion binding (GO:0008270);; Biological Process: cytokinin metabolic process (GO:0009690);; Biological Process: abscisic acid-activated signaling pathway (GO:0009738);; Biological Process: auxin metabolic pro…	--	--	--	Copine	E3 ubiquitin-protein ligase RGLG2 OS=Arabidopsis thaliana OX=3702 GN=RGLG2 PE=1 SV=1	--
TRINITY_DN40198_c0_g7	47.3642	0.731801	-1.74795	NA	1	down	--	--	--	K03801|5e-11|aof:109848978|K03801 lipB; lipoyl(octanoyl) transferase [EC:2.3.1.181]	--	--	--	--	octanoyltransferase-like [Asparagus officinalis]
TRINITY_DN48469_c0_g1	137.371	20.3359	-1.3141	NA	1	down	--	--	Cellular Component: nucleus (GO:0005634);; Cellular Component: chloroplast (GO:0009507);; Biological Process: defense response to bacterium, incompatible interaction (GO:0009816);; Biological Process: positive regulation of DNA-binding transcription factor activity (GO:0051091);; Biological Process: cellular response to light stimulus (GO:0071482);;	--|2e-14|aof:109849052|hypothetical protein	--	--	VQ motif	Sigma factor binding protein 1, chloroplastic OS=Arabidopsis thaliana OX=3702 GN=SIB1 PE=1 SV=1	uncharacterized protein LOC109849052 [Asparagus officinalis]
TRINITY_DN40833_c0_g1	30.7314	0.370949	-1.89491	NA	1	down	--	--	Molecular Function: obsolete signal transducer, downstream of receptor, with serine/threonine kinase activity (GO:0004702);; Molecular Function: MAP kinase kinase activity (GO:0004708);; Molecular Function: ATP binding (GO:0005524);; Cellular Component: cytoskeleton (GO:0005856);; Biological Process: male meiosis cytokinesis (GO:0007112);; Cellular Component: phragmoplast (GO:0009524);; Biologica…	K04368|2e-16|aof:109829965|K04368 MAP2K1; mitogen-activated protein kinase kinase 1 [EC:2.7.12.2]	[T]	Signal transduction mechanisms	--	Mitogen-activated protein kinase kinase 6 OS=Arabidopsis thaliana OX=3702 GN=MKK6 PE=1 SV=1	mitogen-activated protein kinase kinase 1 isoform X2 [Asparagus officinalis]
TRINITY_DN57986_c2_g1	283.871	35.5811	-1.66926	NA	1	down	--	--	--	--	--	--	--	--	hypothetical protein CUMW_152660 [Citrus unshiu]
TRINITY_DN54224_c3_g1	70.6284	18.5978	-1.17737	NA	1	down	[C]	Energy production and conversion	Molecular Function: ATP binding (GO:0005524);; Cellular Component: cytosol (GO:0005829);; Biological Process: Mo-molybdopterin cofactor biosynthetic process (GO:0006777);; Biological Process: auxin-activated signaling pathway (GO:0009734);; Biological Process: molybdenum incorporation into molybdenum-molybdopterin complex (GO:0018315);; Molecular Function: molybdenum ion binding (GO:0030151);; Bi…	K15376|2e-17|sita:101771834|K15376 GPHN; gephyrin [EC:2.10.1.1 2.7.7.75]	[H]	Coenzyme transport and metabolism	Molybdopterin oxidoreductase;; Molydopterin dinucleotide binding domain;; DMSO reductase anchor subunit (DmsC);; 4Fe-4S dicluster domain;; 4Fe-4S binding domain;; 4Fe-4S dicluster domain;; 4Fe-4S dicluster domain;; 4Fe-4S binding domain;; 4Fe-4S binding domain;; 4Fe-4S dicluster domain;; 4Fe-4S binding domain	Molybdopterin biosynthesis protein CNX1 OS=Arabidopsis thaliana OX=3702 GN=CNX1 PE=1 SV=2	Dimethyl sulfoxide reductase DmsA [Beauveria bassiana D1-5]
TRINITY_DN44262_c2_g6	69.1054	0.721704	-1.8939	0.00745039	0.99996	down	--	--	--	K06694|7e-11|pda:103704449|K06694 PSMD10; 26S proteasome non-ATPase regulatory subunit 10	--	--	--	--	PREDICTED: 26S proteasome non-ATPase regulatory subunit 10 isoform X2 [Phoenix dactylifera]
TRINITY_DN29348_c0_g1	29.5277	0.938087	-1.06042	NA	1	down	[Q]	Secondary metabolites biosynthesis, transport and catabolism	Molecular Function: monooxygenase activity (GO:0004497);; Molecular Function: iron ion binding (GO:0005506);; Cellular Component: integral component of membrane (GO:0016021);; Molecular Function: oxidoreductase activity, acting on paired donors, with incorporation or reduction of molecular oxygen (GO:0016705);; Molecular Function: heme binding (GO:0020037);;	K20562|1e-165|aof:109842183|K20562 CYP736A; biphenyl-4-hydroxylase	[Q]	Secondary metabolites biosynthesis, transport and catabolism	Cytochrome P450	Cytochrome P450 CYP736A12 OS=Panax ginseng OX=4054 PE=2 SV=1	cytochrome P450 CYP736A12 [Populus trichocarpa]
TRINITY_DN58390_c6_g1	76.4511	10.0288	-1.44614	NA	1	down	--	--	--	--|5e-26|aof:109823419|hypothetical protein	--	--	--	--	uncharacterized protein LOC109823419 [Asparagus officinalis]
TRINITY_DN50456_c0_g1	36318.3	7105.89	-1.92252	0.000513834	0.392548	down	--	--	Molecular Function: carbohydrate binding (GO:0030246);;	--|5e-12|mus:103987866|hypothetical protein	--	--	--	Lectin (Fragment) OS=Allium cepa OX=4679 PE=1 SV=2	mannose-specific lectin precursor [Polygonatum multiflorum]
TRINITY_DN50737_c0_g1	0.925637	20.9395	1.22999	NA	1	up	[R]	General function prediction only	Biological Process: leaf senescence (GO:0010150);; Molecular Function: oxidoreductase activity, acting on diphenols and related substances as donors, oxygen as acceptor (GO:0016682);; Molecular Function: metal ion binding (GO:0046872);;	--|6e-93|egu:105033051|hypothetical protein	[QR]	--	2OG-Fe(II) oxygenase superfamily	Protein SRG1 OS=Arabidopsis thaliana OX=3702 GN=SRG1 PE=2 SV=1	leucoanthocyanidin dioxygenase [Lycoris radiata]
TRINITY_DN40326_c1_g1	25.0606	0.938087	-2.19676	0.00213414	0.817335	down	[H]	Coenzyme transport and metabolism	Molecular Function: DNA binding (GO:0003677);; Cellular Component: nucleus (GO:0005634);; Biological Process: transcription, DNA-templated (GO:0006351);; Biological Process: regulation of transcription, DNA-templated (GO:0006355);; Molecular Function: lipid binding (GO:0008289);;	K09338|1e-16|aof:109848232|K09338 HD-ZIP; homeobox-leucine zipper protein	--	--	--	Homeobox-leucine zipper protein HOX32 OS=Oryza sativa subsp. japonica OX=39947 GN=HOX32 PE=2 SV=1	homeobox-leucine zipper protein HOX32-like [Asparagus officinalis]
TRINITY_DN49706_c1_g1	67.5148	11.7385	-1.78786	0.0058094	0.99996	down	--	--	Molecular Function: magnesium ion binding (GO:0000287);; Biological Process: metabolic process (GO:0008152);; Molecular Function: terpene synthase activity (GO:0010333);;	K15803|8e-44|aof:109837481|K15803 GERD; (-)-germacrene D synthase [EC:4.2.3.75]	--	--	--	Beta-caryophyllene synthase OS=Artemisia annua OX=35608 GN=QHS1 PE=1 SV=1	(-)-germacrene D synthase-like [Asparagus officinalis]
TRINITY_DN35281_c1_g3	0.322314	41.5648	1.99202	0.00503502	0.99996	up	--	--	Cellular Component: extracellular region (GO:0005576);; Cellular Component: primary cell wall (GO:0009530);; Biological Process: cell wall organization (GO:0071555);;	--|3e-15|zma:103651211|hypothetical protein	--	--	--	Extensin OS=Zea mays OX=4577 GN=HRGP PE=2 SV=1	hypothetical protein POPTR_008G111600v3 [Populus trichocarpa]
TRINITY_DN36497_c1_g1	34.6176	5.33867	-1.29826	NA	1	down	--	--	Cellular Component: cell wall (GO:0005618);; Cellular Component: nuclear envelope (GO:0005635);; Cellular Component: nuclear pore (GO:0005643);; Cellular Component: nucleoplasm (GO:0005654);; Cellular Component: nucleolus (GO:0005730);; Cellular Component: cytosol (GO:0005829);; Biological Process: protein import into nucleus (GO:0006606);; Biological Process: NLS-bearing protein import into nucl…	--	--	--	--	Importin subunit alpha-1 OS=Arabidopsis thaliana OX=3702 GN=IMPA1 PE=1 SV=2	--
TRINITY_DN53701_c1_g5	55.468	12.9649	-1.35121	NA	1	down	--	--	Cellular Component: vacuolar membrane (GO:0005774);; Cellular Component: Golgi apparatus (GO:0005794);; Biological Process: cytoskeleton organization (GO:0007010);; Biological Process: vacuole organization (GO:0007033);; Biological Process: unidimensional cell growth (GO:0009826);; Biological Process: plant-type cell wall biogenesis (GO:0009832);; Biological Process: phosphatidylinositol-3-phosph…	K08819|4e-10|pda:103713800|K08819 CDK12_13; cyclin-dependent kinase 12/13 [EC:2.7.11.22 2.7.11.23]	[I]	Lipid transport and metabolism	--	Phosphoinositide phosphatase SAC1 OS=Arabidopsis thaliana OX=3702 GN=SAC1 PE=1 SV=1	hypothetical protein PRUPE_8G039300 [Prunus persica]
TRINITY_DN47564_c0_g1	379.379	86.7236	-1.49246	NA	1	down	--	--	Molecular Function: DNA binding (GO:0003677);; Molecular Function: DNA-binding transcription factor activity (GO:0003700);; Cellular Component: nucleus (GO:0005634);; Biological Process: transcription, DNA-templated (GO:0006351);;	--|7e-99|pda:103709655|hypothetical protein	--	--	--	Myb-related protein 2 OS=Arabidopsis thaliana OX=3702 GN=MYR2 PE=1 SV=1	PREDICTED: myb-related protein 2 [Elaeis guineensis]
TRINITY_DN33246_c0_g1	31.8718	5.96795	-1.43111	NA	1	down	--	--	Cellular Component: cytoplasm (GO:0005737);; Biological Process: jasmonic acid metabolic process (GO:0009694);; Biological Process: response to jasmonic acid (GO:0009753);; Molecular Function: hydroxyjasmonate sulfotransferase activity (GO:0080131);;	K22312|0.0|aof:109851257|K22312 ST2A; hydroxyjasmonate sulfotransferase [EC:2.8.2.39]	[R]	General function prediction only	Sulfotransferase domain;; Sulfotransferase family	Cytosolic sulfotransferase 15 OS=Arabidopsis thaliana OX=3702 GN=SOT15 PE=1 SV=1	flavonol 3-sulfotransferase-like [Asparagus officinalis]
TRINITY_DN40569_c0_g1	37.1206	2.53574	-1.44219	NA	1	down	--	--	Molecular Function: phosphoprotein phosphatase activity (GO:0004721);;	--|7e-20|osa:4351053|hypothetical protein	[WV]	--	--	Formin-like protein 5 OS=Oryza sativa subsp. japonica OX=39947 GN=FH5 PE=2 SV=2	hypothetical protein CC85DRAFT_313524 [Cutaneotrichosporon oleaginosum]
TRINITY_DN38009_c0_g1	79.9274	1.31913	-1.82448	NA	1	down	--	--	Molecular Function: nucleic acid binding (GO:0003676);; Molecular Function: RNA-directed DNA polymerase activity (GO:0003964);; Molecular Function: aspartic-type endopeptidase activity (GO:0004190);; Molecular Function: endonuclease activity (GO:0004519);; Molecular Function: zinc ion binding (GO:0008270);; Biological Process: DNA integration (GO:0015074);;	K10400|2e-11|aof:109846372|K10400 KIF15; kinesin family member 15	[R]	General function prediction only	--	Retrovirus-related Pol polyprotein from transposon TNT 1-94 OS=Nicotiana tabacum OX=4097 PE=2 SV=1	Endonuclease [Actinidia chinensis var. chinensis]
TRINITY_DN43565_c4_g4	14.4618	254.032	1.93358	NA	1	up	[G]	Carbohydrate transport and metabolism	Molecular Function: hydrolase activity, hydrolyzing O-glycosyl compounds (GO:0004553);; Cellular Component: cell wall (GO:0005618);; Biological Process: xyloglucan metabolic process (GO:0010411);; Molecular Function: xyloglucan:xyloglucosyl transferase activity (GO:0016762);; Biological Process: cell wall biogenesis (GO:0042546);; Cellular Component: apoplast (GO:0048046);; Biological Process: ce…	K08235|3e-31|aof:109822739|K08235 E2.4.1.207; xyloglucan:xyloglucosyl transferase [EC:2.4.1.207]	--	--	Glycosyl hydrolases family 16	Xyloglucan endotransglucosylase/hydrolase OS=Brassica oleracea var. botrytis OX=3715 GN=XET16A PE=1 SV=1	uncharacterized protein A4U43_C08F3430 [Asparagus officinalis]
TRINITY_DN57905_c2_g1	4.2332	42.2514	1.45543	NA	1	up	--	--	--	--|4e-07|peq:110019798|hypothetical protein	--	--	--	--	PREDICTED: translational activator GCN1 [Glycine max]
TRINITY_DN43401_c3_g6	28.3382	1.52542	-1.17305	NA	1	down	--	--	--	--|9e-35|aof:109846096|hypothetical protein	[R]	General function prediction only	Retrotransposon gag protein	--	uncharacterized protein LOC109846096 [Asparagus officinalis]
TRINITY_DN36227_c1_g4	2.57205	15.8844	1.21135	NA	1	up	[L]	Replication, recombination and repair	--	--|1e-119|aof:109841783|hypothetical protein	[R]	General function prediction only	Integrase core domain	--	uncharacterized protein LOC109841783 [Asparagus officinalis]
TRINITY_DN43110_c1_g1	304.07	52.992	-1.45303	NA	1	down	--	--	Molecular Function: SNARE binding (GO:0000149);; Cellular Component: plasma membrane (GO:0005886);; Biological Process: intracellular protein transport (GO:0006886);; Biological Process: exocytosis (GO:0006887);; Biological Process: vesicle fusion (GO:0006906);; Biological Process: pollen tube growth (GO:0009860);; Cellular Component: integral component of membrane (GO:0016021);; Cellular Compone…	K08486|0.0|aof:109822167|K08486 STX1B_2_3; syntaxin 1B/2/3	[U]	Intracellular trafficking, secretion, and vesicular transport	Syntaxin;; SNARE domain	Syntaxin-124 OS=Arabidopsis thaliana OX=3702 GN=SYP124 PE=2 SV=1	syntaxin-124-like [Asparagus officinalis]
TRINITY_DN55223_c1_g4	223.839	77.6654	-1.12468	NA	1	down	--	--	Molecular Function: enzyme inhibitor activity (GO:0004857);;	--|1e-20|pda:103717231|hypothetical protein	[WV]	--	--	Pectinesterase inhibitor 10 OS=Arabidopsis thaliana OX=3702 GN=PMEI10 PE=2 SV=1	uncharacterized protein A4U43_C01F10060 [Asparagus officinalis]
TRINITY_DN32815_c0_g1	39.6441	2.17521	-1.73669	NA	1	down	--	--	--	--|5e-76|egu:105057612|hypothetical protein	--	--	Domain of unknown function (DUF4228)	--	PREDICTED: uncharacterized protein LOC105057612 [Elaeis guineensis]
TRINITY_DN57593_c1_g1	62.3067	138.601	1.05783	0.00706788	0.99996	up	--	--	--	K19476|1e-31|aof:109840818|K19476 IST1; vacuolar protein sorting-associated protein IST1	--	--	--	--	uncharacterized protein LOC109840818 [Asparagus officinalis]
TRINITY_DN31332_c0_g1	171.231	413.369	1.14146	0.00842381	0.99996	up	--	--	Cellular Component: plasma membrane (GO:0005886);; Cellular Component: anchored component of membrane (GO:0031225);;	--|7e-16|mus:103984972|hypothetical protein	--	--	--	Arabinogalactan protein 13 OS=Arabidopsis thaliana OX=3702 GN=AGP13 PE=1 SV=1	PREDICTED: arabinogalactan peptide 14 [Musa acuminata subsp. malaccensis]
TRINITY_DN34960_c1_g2	45.5919	4.96804	-2.14466	0.00130357	0.661773	down	--	--	Molecular Function: peroxidase activity (GO:0004601);; Cellular Component: extracellular region (GO:0005576);; Biological Process: response to oxidative stress (GO:0006979);; Molecular Function: heme binding (GO:0020037);; Biological Process: hydrogen peroxide catabolic process (GO:0042744);; Molecular Function: metal ion binding (GO:0046872);;	K00430|1e-159|egu:105040036|K00430 E1.11.1.7; peroxidase [EC:1.11.1.7]	--	--	Peroxidase	Peroxidase 5 OS=Vitis vinifera OX=29760 GN=GSVIVT00037159001 PE=1 SV=2	peroxidase [Trachycarpus fortunei]
TRINITY_DN40181_c0_g1	5.55083	32.8212	1.88897	0.00245068	0.878007	up	[R]	General function prediction only	Biological Process: cleavage in ITS2 between 5.8S rRNA and LSU-rRNA of tricistronic rRNA transcript (SSU-rRNA, 5.8S rRNA, LSU-rRNA) (GO:0000448);; Molecular Function: ATP binding (GO:0005524);; Cellular Component: nucleus (GO:0005634);; Cellular Component: nucleolus (GO:0005730);; Biological Process: rRNA processing (GO:0006364);; Molecular Function: polynucleotide 5'-hydroxyl-kinase activity (GO…	K06947|1e-168|aof:109820820|K06947 GRC3; polynucleotide 5'-hydroxyl-kinase GRC3/NOL9 [EC:2.7.1.-]	[R]	General function prediction only	mRNA cleavage and polyadenylation factor CLP1 P-loop	Polynucleotide 5&apos;-hydroxyl-kinase NOL9 OS=Arabidopsis thaliana OX=3702 GN=At5g11010 PE=2 SV=1	polynucleotide 5&apos;-hydroxyl-kinase NOL9-like [Asparagus officinalis]
TRINITY_DN41456_c2_g3	1.94334	13.7944	1.10518	NA	1	up	--	--	--	--|6e-11|aof:109830842|hypothetical protein	[R]	General function prediction only	--	--	uncharacterized protein LOC109830842 [Asparagus officinalis]
TRINITY_DN58131_c4_g1	451.881	73.0331	-1.48751	NA	1	down	[S]	Function unknown	--	--|0.0|egu:105061151|hypothetical protein	[R]	General function prediction only	Leucine rich repeat;; Leucine Rich repeats (2 copies);; Leucine Rich Repeat;; Leucine rich repeat N-terminal domain;; Leucine Rich repeat	Receptor-like protein EIX2 OS=Solanum lycopersicum OX=4081 GN=EIX2 PE=1 SV=2	PREDICTED: receptor-like protein 12 [Elaeis guineensis]
TRINITY_DN38441_c0_g1	23.2944	114.593	1.95369	0.000131132	0.187744	up	--	--	Biological Process: protein ubiquitination (GO:0016567);;	--|0.0|aof:109820306|hypothetical protein	--	--	NPH3 family;; BTB/POZ domain	BTB/POZ domain-containing protein SR1IP1 OS=Arabidopsis thaliana OX=3702 GN=SR1IP1 PE=1 SV=2	BTB/POZ domain-containing protein At5g67385 [Asparagus officinalis]
TRINITY_DN44176_c3_g9	13.5394	2.10265	-1.02495	NA	1	down	--	--	--	--|3e-08|aof:109821106|hypothetical protein	--	--	--	--	uncharacterized protein LOC109821106 [Asparagus officinalis]
TRINITY_DN49929_c0_g2	26.4584	395.981	3.04973	1.98e-07	0.00891782	up	--	--	--	--|8e-13|dct:110115807|hypothetical protein	--	--	--	--	LOW QUALITY PROTEIN: fibroin heavy chain-like [Helianthus annuus]
TRINITY_DN48982_c0_g4	3.57383	51.9	1.63604	NA	1	up	--	--	Molecular Function: DNA binding (GO:0003677);; Molecular Function: DNA-binding transcription factor activity (GO:0003700);; Cellular Component: nucleus (GO:0005634);; Biological Process: transcription, DNA-templated (GO:0006351);; Biological Process: auxin-activated signaling pathway (GO:0009734);; Biological Process: primary shoot apical meristem specification (GO:0010072);; Biological Process: …	--|1e-37|aof:109845418|hypothetical protein	--	--	No apical meristem (NAM) protein	NAC domain-containing protein 21/22 OS=Arabidopsis thaliana OX=3702 GN=NAC021 PE=1 SV=2	NAC domain-containing protein 21/22-like isoform X2 [Asparagus officinalis]
TRINITY_DN48266_c1_g3	30.9745	2.02064	-1.72268	NA	1	down	--	--	Molecular Function: GTPase activity (GO:0003924);; Molecular Function: GTP binding (GO:0005525);; Cellular Component: peroxisome (GO:0005777);; Biological Process: circadian rhythm (GO:0007623);; Molecular Function: microtubule binding (GO:0008017);; Cellular Component: chloroplast (GO:0009507);; Cellular Component: chloroplast outer membrane (GO:0009707);; Biological Process: chloroplast fission…	--|8e-10|aof:109830305|hypothetical protein	[UR]	--	--	Dynamin-like protein ARC5 OS=Arabidopsis thaliana OX=3702 GN=ARC5 PE=1 SV=2	dynamin-like protein ARC5 isoform X3 [Asparagus officinalis]
TRINITY_DN46645_c0_g1	1541.31	594.829	-1.03876	NA	1	down	--	--	--	--|1e-95|aof:109837108|hypothetical protein	[I]	Lipid transport and metabolism	--	--	uncharacterized protein LOC109837108 [Asparagus officinalis]
TRINITY_DN52045_c0_g1	82.7047	200.083	1.141	0.00943495	0.99996	up	--	--	Biological Process: phosphorelay signal transduction system (GO:0000160);; Molecular Function: DNA binding (GO:0003677);; Molecular Function: DNA-binding transcription factor activity (GO:0003700);; Cellular Component: nucleus (GO:0005634);; Biological Process: transcription, DNA-templated (GO:0006351);; Biological Process: cytokinin-activated signaling pathway (GO:0009736);;	K14491|1e-122|aof:109819734|K14491 ARR-B; two-component response regulator ARR-B family	--	--	--	Two-component response regulator ORR23 OS=Oryza sativa subsp. indica OX=39946 GN=RR23 PE=3 SV=1	two-component response regulator ORR22-like [Asparagus officinalis]
TRINITY_DN46827_c2_g2	158.622	2.89691	-1.86514	NA	1	down	[R]	General function prediction only	Cellular Component: nucleus (GO:0005634);; Biological Process: mitotic cell cycle (GO:0007067);; Biological Process: protein ubiquitination (GO:0016567);; Molecular Function: kinase binding (GO:0019900);; Cellular Component: mitotic checkpoint complex (GO:0033597);; Biological Process: cell division (GO:0051301);; Molecular Function: ubiquitin-protein transferase activator activity (GO:0097027);;…	K03363|1e-163|aof:109837013|K03363 CDC20; cell division cycle 20, cofactor of APC complex	[DO]	--	WD domain, G-beta repeat;; Anaphase-promoting complex subunit 4 WD40 domain	Cell division cycle 20.1, cofactor of APC complex OS=Arabidopsis thaliana OX=3702 GN=CDC20-1 PE=1 SV=1	cell division cycle 20.2, cofactor of APC complex-like [Asparagus officinalis]
TRINITY_DN57534_c0_g1	0	71.1638	2.57718	0.000323107	0.308948	up	--	--	Molecular Function: magnesium ion binding (GO:0000287);; Molecular Function: ATP binding (GO:0005524);; Cellular Component: cytosol (GO:0005829);; Biological Process: transcription, DNA-templated (GO:0006351);; Biological Process: regulation of transcription, DNA-templated (GO:0006355);; Biological Process: regulation of nitrogen utilization (GO:0006808);; Biological Process: nitrogen fixation (G…	--|4e-06|aof:109848527|hypothetical protein	--	--	--	Nitrogen regulatory protein P-II homolog OS=Oryza sativa subsp. japonica OX=39947 GN=GLB PE=2 SV=1	--
TRINITY_DN48024_c1_g1	25.7851	1.30904	-1.15377	NA	1	down	--	--	--	--	--	--	--	--	hypothetical protein COLO4_15341 [Corchorus olitorius]
TRINITY_DN34953_c1_g1	24.4371	3.91701	-1.23036	NA	1	down	[L]	Replication, recombination and repair	Molecular Function: RNA-directed DNA polymerase activity (GO:0003964);; Molecular Function: RNA-directed 5'-3' RNA polymerase activity (GO:0003968);; Cellular Component: mitochondrion (GO:0005739);;	--|2e-80|aof:109833769|hypothetical protein	[R]	General function prediction only	Retrotransposon gag protein;; Retroviral aspartyl protease	RNA-directed DNA polymerase homolog OS=Oenothera berteroana OX=3950 PE=4 SV=1	uncharacterized protein LOC109833769 [Asparagus officinalis]
TRINITY_DN35785_c0_g1	0.296933	34.8811	1.49734	NA	1	up	--	--	Molecular Function: structural constituent of cell wall (GO:0005199);;	--|4e-18|mus:103987322|hypothetical protein	--	--	--	Vegetative cell wall protein gp1 OS=Chlamydomonas reinhardtii OX=3055 GN=GP1 PE=1 SV=1	hypothetical protein CHLRE_03g167756v5 [Chlamydomonas reinhardtii]
TRINITY_DN57900_c2_g5	0	19.9969	1.07022	NA	1	up	--	--	--	--	--	--	--	--	uncharacterized protein A4U43_C07F20930 [Asparagus officinalis]
TRINITY_DN47554_c0_g2	11.63	69.4026	1.55249	NA	1	up	--	--	Molecular Function: enzyme inhibitor activity (GO:0004857);;	--|1e-162|aof:109820194|hypothetical protein	--	--	--	Pectinesterase inhibitor 10 OS=Arabidopsis thaliana OX=3702 GN=PMEI10 PE=2 SV=1	uncharacterized protein LOC109820194 [Asparagus officinalis]
TRINITY_DN54533_c5_g2	3.52606	36.2526	1.76394	NA	1	up	--	--	--	--|2e-78|aof:109835036|hypothetical protein	[R]	General function prediction only	Reverse transcriptase (RNA-dependent DNA polymerase)	Retrovirus-related Pol polyprotein from transposon RE1 OS=Arabidopsis thaliana OX=3702 GN=RE1 PE=2 SV=1	Retrovirus-related Pol polyprotein from transposon TNT 1-94 [Cajanus cajan]
TRINITY_DN38621_c1_g1	2.91328	45.1163	1.71924	NA	1	up	--	--	--	--	--	--	Transposase-associated domain	--	hypothetical protein BVC80_1573g5 [Macleaya cordata]
TRINITY_DN41674_c0_g2	1151.95	271.97	-1.28755	NA	1	down	--	--	Molecular Function: structural constituent of cell wall (GO:0005199);; Cellular Component: extracellular region (GO:0005576);; Cellular Component: cell wall (GO:0005618);; Cellular Component: plant-type cell wall (GO:0009505);; Cellular Component: plasmodesma (GO:0009506);; Biological Process: cell wall organization (GO:0071555);;	--|3e-51|sita:101762939|hypothetical protein	--	--	C2 domain	Leucine-rich repeat extensin-like protein 3 OS=Arabidopsis thaliana OX=3702 GN=LRX3 PE=1 SV=1	hypothetical protein BAE44_0013164 [Dichanthelium oligosanthes]
TRINITY_DN46348_c1_g1	187.498	20.8455	-1.88244	0.00713068	0.99996	down	[P]	Inorganic ion transport and metabolism	Cellular Component: cytoplasm (GO:0005737);; Biological Process: metal ion transport (GO:0030001);; Molecular Function: transition metal ion binding (GO:0046914);; Biological Process: cellular transition metal ion homeostasis (GO:0046916);;	--|2e-54|mus:103969118|hypothetical protein	[P]	Inorganic ion transport and metabolism	Heavy-metal-associated domain	Protein SODIUM POTASSIUM ROOT DEFECTIVE 2 OS=Arabidopsis thaliana OX=3702 GN=NAKR2 PE=2 SV=1	uncharacterized protein LOC110093661 [Dendrobium catenatum]
TRINITY_DN41566_c0_g1	6.29998	36.0686	1.73445	0.00839548	0.99996	up	--	--	Cellular Component: cytosol (GO:0005829);; Biological Process: steroid metabolic process (GO:0008202);; Biological Process: response to wounding (GO:0009611);; Biological Process: xylem and phloem pattern formation (GO:0010051);; Molecular Function: enone reductase activity (GO:0035671);; Molecular Function: delta4-3-oxosteroid 5beta-reductase activity (GO:0047787);;	K22419|1e-144|aof:109844891|K22419 VEP1; Delta4-3-oxosteroid 5beta-reductase [EC:1.3.1.3]	--	--	NAD dependent epimerase/dehydratase family	3-oxo-Delta(4,5)-steroid 5-beta-reductase OS=Arabidopsis thaliana OX=3702 GN=VEP1 PE=1 SV=1	3-oxo-Delta(4,5)-steroid 5-beta-reductase-like [Asparagus officinalis]
TRINITY_DN36102_c0_g4	82.7077	25.5262	-1.02423	NA	1	down	[O]	Posttranslational modification, protein turnover, chaperones	Molecular Function: ATP binding (GO:0005524);; Cellular Component: mitochondrion (GO:0005739);; Biological Process: protein folding (GO:0006457);; Molecular Function: peptidase activity (GO:0008233);;	K03544|1e-111|sita:101775159|K03544 clpX; ATP-dependent Clp protease ATP-binding subunit ClpX	[O]	Posttranslational modification, protein turnover, chaperones	AI-2E family transporter;; AAA domain (Cdc48 subfamily);; ClpX C4-type zinc finger;; C-terminal, D2-small domain, of ClpB protein;; ATPase family associated with various cellular activities (AAA);; AAA domain (dynein-related subfamily);; Holliday junction DNA helicase ruvB N-terminus;; Magnesium chelatase, subunit ChlI;; WD40-like Beta Propeller Repeat;; Clp protease;; Clp protease	CLP protease regulatory subunit CLPX1, mitochondrial OS=Arabidopsis thaliana OX=3702 GN=CLPX1 PE=2 SV=1	ATP-dependent Clp protease ATP-binding subunit ClpX [Beauveria bassiana D1-5]
TRINITY_DN50498_c1_g2	7.65245	88.2753	1.39314	NA	1	up	--	--	--	--	--	--	--	--	PREDICTED: formin-like protein 20 isoform X5 [Gossypium arboreum]
TRINITY_DN35838_c2_g1	52.3233	8.59611	-1.80857	0.00577866	0.99996	down	--	--	--	--	--	--	--	--	mRNA capping enzyme-domain-containing protein [Kockovaella imperatae]
TRINITY_DN41082_c2_g1	46.9285	8.29617	-1.78111	0.00578087	0.99996	down	--	--	Cellular Component: extracellular region (GO:0005576);;	--|2e-63|pda:113461154|hypothetical protein	--	--	Reverse transcriptase-like	Kiwellin OS=Actinidia deliciosa OX=3627 PE=1 SV=1	PREDICTED: putative ripening-related protein 1 [Elaeis guineensis]
TRINITY_DN37916_c0_g1	189.832	1712.12	2.56817	4.64e-06	0.0268858	up	--	--	Cellular Component: vacuole (GO:0005773);; Molecular Function: electron transfer activity (GO:0009055);; Cellular Component: aleurone grain membrane (GO:0032578);; Cellular Component: anchored component of plasma membrane (GO:0046658);;	--|1e-40|pda:103723118|hypothetical protein	--	--	--	Early nodulin-like protein 1 OS=Oryza sativa subsp. japonica OX=39947 GN=ENODL1 PE=1 SV=1	PREDICTED: early nodulin-like protein 1 [Phoenix dactylifera]
TRINITY_DN48474_c0_g4	14.8723	0.741899	-1.95532	0.00637117	1	down	--	--	Molecular Function: structural constituent of ribosome (GO:0003735);; Cellular Component: nucleus (GO:0005634);; Cellular Component: ribosome (GO:0005840);; Biological Process: translation (GO:0006412);;	K02927|5e-07|egu:105052109|K02927 RP-L40e; large subunit ribosomal protein L40e	[J]	Translation, ribosomal structure and biogenesis	--	Ubiquitin-60S ribosomal protein L40 OS=Nicotiana sylvestris OX=4096 GN=UBICEP52-7 PE=2 SV=2	hypothetical protein SELMODRAFT_122864, partial [Selaginella moellendorffii]
TRINITY_DN49851_c0_g2	460.954	123.747	-1.61029	0.00170898	0.740663	down	[J]	Translation, ribosomal structure and biogenesis	Molecular Function: structural constituent of ribosome (GO:0003735);; Cellular Component: ribosome (GO:0005840);; Biological Process: translation (GO:0006412);;	K05544|4e-21|aof:109837426|K05544 DUS3; tRNA-dihydrouridine synthase 3 [EC:1.3.1.89]	[J]	Translation, ribosomal structure and biogenesis	--	40S ribosomal protein S16 OS=Lupinus polyphyllus OX=3874 GN=RPS16 PE=2 SV=1	tRNA-dihydrouridine(47) synthase [NAD(P)(+)]-like [Asparagus officinalis]
TRINITY_DN46435_c0_g1	36.8643	2.61807	-2.06945	NA	1	down	--	--	--	--|5e-12|aof:109844215|hypothetical protein	--	--	--	--	leucine-rich repeat receptor-like serine/threonine-protein kinase At1g17230 [Asparagus officinalis]
TRINITY_DN40814_c0_g1	61.643	195.574	1.2157	NA	1	up	--	--	Molecular Function: DNA binding (GO:0003677);; Cellular Component: nucleus (GO:0005634);; Biological Process: transcription, DNA-templated (GO:0006351);; Biological Process: regulation of transcription, DNA-templated (GO:0006355);; Molecular Function: lipid binding (GO:0008289);;	--|4e-41|aof:109842515|hypothetical protein	--	--	--	Homeobox-leucine zipper protein HOX32 OS=Oryza sativa subsp. japonica OX=39947 GN=HOX32 PE=2 SV=1	uncharacterized protein A4U43_C05F31240 [Asparagus officinalis]
TRINITY_DN38028_c0_g2	97.995	9.0314	-1.49856	NA	1	down	--	--	--	--|2e-35|aof:109826329|hypothetical protein	--	--	--	--	uncharacterized protein LOC109826329 [Asparagus officinalis]
TRINITY_DN47203_c0_g5	36.6702	9.03108	-1.08291	NA	1	down	[KG]	--	Molecular Function: structural constituent of ribosome (GO:0003735);; Cellular Component: ribosome (GO:0005840);; Biological Process: translation (GO:0006412);; Cellular Component: chloroplast (GO:0009507);;	--|4e-06|ats:109776427|hypothetical protein	[WV]	--	ROK family	50S ribosomal protein L36, chloroplastic OS=Rhodomonas salina OX=52970 GN=rpl36 PE=3 SV=1	polyphosphate glucokinase ppgK [Klebsormidium nitens]
TRINITY_DN38316_c2_g1	36.6676	2.55626	-1.21125	NA	1	down	--	--	--	--|3e-06|aof:109830157|hypothetical protein	--	--	--	--	hypothetical protein L195_g034761, partial [Trifolium pratense]
TRINITY_DN52686_c1_g1	54.2078	6.39126	-1.7782	NA	1	down	--	--	Molecular Function: protein serine/threonine kinase activity (GO:0004674);; Molecular Function: ATP binding (GO:0005524);; Cellular Component: plasma membrane (GO:0005886);; Biological Process: protein phosphorylation (GO:0006468);; Cellular Component: integral component of membrane (GO:0016021);;	K04733|1e-18|aof:109834829|K04733 IRAK4; interleukin-1 receptor-associated kinase 4 [EC:2.7.11.1]	--	--	--	Cysteine-rich receptor-like protein kinase 41 OS=Arabidopsis thaliana OX=3702 GN=CRK41 PE=3 SV=2	receptor-like serine/threonine-protein kinase SD1-7 isoform X2 [Asparagus officinalis]
TRINITY_DN40632_c2_g4	0.593865	17.7602	1.39102	NA	1	up	--	--	Molecular Function: protein kinase activity (GO:0004672);; Molecular Function: ATP binding (GO:0005524);; Cellular Component: plasma membrane (GO:0005886);; Cellular Component: integral component of membrane (GO:0016021);;	--|8e-32|aof:109830053|hypothetical protein	--	--	--	Probable LRR receptor-like serine/threonine-protein kinase IRK OS=Arabidopsis thaliana OX=3702 GN=IRK PE=1 SV=1	probable LRR receptor-like serine/threonine-protein kinase IRK [Asparagus officinalis]
TRINITY_DN50456_c0_g2	21129	2862.1	-2.34594	2.51e-05	0.0539651	down	--	--	Molecular Function: mannose binding (GO:0005537);; Cellular Component: extracellular region (GO:0005576);;	--|3e-34|aof:109849340|hypothetical protein	--	--	D-mannose binding lectin;; PQQ enzyme repeat	Mannose-specific lectin OS=Galanthus nivalis OX=4670 PE=1 SV=1	mannose/sialic acid-binding lectin, partial [Polygonatum cyrtonema]
TRINITY_DN47064_c0_g1	120.72	283.761	1.13049	0.00450953	0.99996	up	[M]	Cell wall/membrane/envelope biogenesis	Molecular Function: phosphoprotein phosphatase activity (GO:0004721);;	--|9e-09|mus:103991194|hypothetical protein	--	--	--	Formin-like protein 20 OS=Arabidopsis thaliana OX=3702 GN=FH20 PE=2 SV=3	PREDICTED: atrophin-1-like [Solanum tuberosum]
TRINITY_DN52084_c0_g1	390.806	108.758	-1.53971	0.00382671	0.99996	down	--	--	Cellular Component: Golgi membrane (GO:0000139);; Molecular Function: transporter activity (GO:0005215);; Cellular Component: plasma membrane (GO:0005886);; Biological Process: protein transport (GO:0015031);;	--|0.0|aof:109828939|hypothetical protein	[I]	Lipid transport and metabolism	CRAL/TRIO domain;; CRAL/TRIO, N-terminal domain	Phosphatidylinositol/phosphatidylcholine transfer protein SFH6 OS=Arabidopsis thaliana OX=3702 GN=SFH6 PE=2 SV=1	phosphatidylinositol/phosphatidylcholine transfer protein SFH12-like isoform X3 [Asparagus officinalis]
TRINITY_DN38189_c0_g1	249.079	24.1102	-2.11618	0.00206463	0.809211	down	[P]	Inorganic ion transport and metabolism	Molecular Function: transporter activity (GO:0005215);; Biological Process: ion transport (GO:0006811);; Cellular Component: integral component of membrane (GO:0016021);; Biological Process: iron ion homeostasis (GO:0055072);;	K21398|0.0|aof:109839151|K21398 SLC11A2; natural resistance-associated macrophage protein 2	[P]	Inorganic ion transport and metabolism	Natural resistance-associated macrophage protein	Metal transporter Nramp5 OS=Oryza sativa subsp. japonica OX=39947 GN=NRAMP5 PE=2 SV=1	metal transporter Nramp5-like [Asparagus officinalis]
TRINITY_DN46050_c1_g2	45.7149	3.98925	-1.31983	NA	1	down	--	--	--	--|1e-11|pda:103707606|hypothetical protein	--	--	--	--	uncharacterized protein LOC111895740 [Lactuca sativa]
TRINITY_DN42747_c0_g1	2.12929	20.1518	1.43196	NA	1	up	--	--	--	--|1e-07|egu:105042341|hypothetical protein	--	--	--	--	PREDICTED: uncharacterized protein LOC105042341 [Elaeis guineensis]
TRINITY_DN41908_c1_g1	20.6183	68.1582	1.42244	0.00867567	0.99996	up	--	--	Molecular Function: DNA-binding transcription factor activity (GO:0003700);; Cellular Component: nucleus (GO:0005634);; Biological Process: transcription, DNA-templated (GO:0006351);; Biological Process: abscisic acid-activated signaling pathway (GO:0009738);; Molecular Function: sequence-specific DNA binding (GO:0043565);;	K14432|2e-12|egu:105058236|K14432 ABF; ABA responsive element binding factor	--	--	--	ABSCISIC ACID-INSENSITIVE 5-like protein 7 OS=Arabidopsis thaliana OX=3702 GN=ABF4 PE=1 SV=1	PREDICTED: bZIP transcription factor TRAB1 isoform X2 [Elaeis guineensis]
TRINITY_DN45132_c1_g3	0.296933	76.4868	2.04692	0.00391464	0.99996	up	--	--	Molecular Function: transmembrane receptor protein serine/threonine kinase activity (GO:0004675);; Molecular Function: ATP binding (GO:0005524);; Cellular Component: plasma membrane (GO:0005886);; Biological Process: protein phosphorylation (GO:0006468);; Biological Process: cell surface receptor signaling pathway (GO:0007166);; Cellular Component: integral component of membrane (GO:0016021);; Mo…	--|6e-13|ats:109749554|hypothetical protein	[X]	--	--	Proline-rich receptor-like protein kinase PERK9 OS=Arabidopsis thaliana OX=3702 GN=PERK9 PE=1 SV=1	hypothetical protein MARPO_0022s0080 [Marchantia polymorpha]
TRINITY_DN47258_c1_g1	109.923	552.148	1.93342	0.000319928	0.308948	up	[E]	Amino acid transport and metabolism	Molecular Function: symporter activity (GO:0015293);; Cellular Component: integral component of membrane (GO:0016021);; Biological Process: nitrate assimilation (GO:0042128);;	--|0.0|egu:105039132|hypothetical protein	[E]	Amino acid transport and metabolism	POT family	Protein NRT1/ PTR FAMILY 6.4 OS=Arabidopsis thaliana OX=3702 GN=NPF6.4 PE=1 SV=1	PREDICTED: protein NRT1/ PTR FAMILY 6.4 [Elaeis guineensis]
TRINITY_DN55221_c1_g1	284.707	23.2432	-2.20201	0.0014905	0.69259	down	--	--	--	--|6e-24|aof:109841436|hypothetical protein	--	--	--	--	uncharacterized protein LOC109841436 [Asparagus officinalis]
TRINITY_DN41585_c1_g2	47.2433	11.6053	-1.1862	NA	1	down	[R]	General function prediction only	--	K06001|4e-09|sita:101784449|K06001 trpB; tryptophan synthase beta chain [EC:4.2.1.20]	[E]	Amino acid transport and metabolism	--	--	uncharacterized protein A4U43_C03F4910 [Asparagus officinalis]
TRINITY_DN49182_c3_g1	1244.26	586.099	-1.01452	0.00430834	0.99996	down	--	--	Biological Process: phenylpropanoid biosynthetic process (GO:0009699);; Molecular Function: (iso)eugenol O-methyltransferase activity (GO:0050630);;	--|4e-54|aof:109825169|hypothetical protein	[R]	General function prediction only	Dimerisation domain	Eugenol O-methyltransferase OS=Ocimum basilicum OX=39350 GN=EOMT1 PE=1 SV=1	trans-resveratrol di-O-methyltransferase-like isoform X2 [Asparagus officinalis]
TRINITY_DN48055_c2_g3	111.448	16.091	-2.38735	1.68e-06	0.0252231	down	--	--	Biological Process: defense response (GO:0006952);; Biological Process: negative regulation of translation (GO:0017148);; Molecular Function: rRNA N-glycosylase activity (GO:0030598);;	--|9e-30|egu:105060625|hypothetical protein	--	--	Ribosome inactivating protein	Ribosome-inactivating protein charybdin OS=Drimia maritima OX=82070 PE=1 SV=1	RecName: Full=Ribosome-inactivating protein charybdin; AltName: Full=rRNA N-glycosidase
TRINITY_DN47140_c0_g1	79.2166	10.9663	-1.97422	0.00265709	0.89935	down	[Z]	Cytoskeleton	Molecular Function: GTPase activity (GO:0003924);; Molecular Function: structural constituent of cytoskeleton (GO:0005200);; Molecular Function: GTP binding (GO:0005525);; Cellular Component: cytoplasm (GO:0005737);; Cellular Component: microtubule (GO:0005874);; Biological Process: microtubule-based process (GO:0007017);;	K07374|3e-21|pda:103717748|K07374 TUBA; tubulin alpha	[Z]	Cytoskeleton	--	Tubulin alpha chain OS=Prunus dulcis OX=3755 GN=TUBA PE=2 SV=1	alpha-tubulin 3, partial [Gossypium hirsutum]
TRINITY_DN40109_c1_g3	14.5498	48.7757	1.01127	NA	1	up	--	--	--	--|1e-06|zma:103633833|hypothetical protein	--	--	--	--	PREDICTED: probable serine/threonine-protein kinase PIX13 [Elaeis guineensis]
TRINITY_DN53532_c1_g1	15.7964	1.29894	-1.38527	NA	1	down	--	--	--	K13171|1e-22|aof:109843431|K13171 SRRM1; serine/arginine repetitive matrix protein 1	[AR]	--	--	--	serine/arginine repetitive matrix protein 1 isoform X1 [Carica papaya]
TRINITY_DN46218_c3_g1	55.711	18.8422	-1.3353	0.00816622	0.99996	down	--	--	Cellular Component: cell (GO:0005623);; Cellular Component: integral component of membrane (GO:0016021);; Biological Process: cell redox homeostasis (GO:0045454);;	--|9e-55|aof:109844965|hypothetical protein	[U]	Intracellular trafficking, secretion, and vesicular transport	--	Protein disulfide isomerase-like 5-4 OS=Oryza sativa subsp. japonica OX=39947 GN=PDIL5-4 PE=2 SV=1	protein disulfide isomerase-like 5-4 [Asparagus officinalis]
TRINITY_DN50803_c0_g1	50.9523	15.6574	-1.07575	NA	1	down	[RTKL]	--	--	--|3e-60|aof:109833081|hypothetical protein	[R]	General function prediction only	Auxin responsive protein	Auxin-responsive protein SAUR77 OS=Arabidopsis thaliana OX=3702 GN=SAUR77 PE=1 SV=1	uncharacterized protein LOC109833081 [Asparagus officinalis]
TRINITY_DN44542_c1_g2	147.566	56.1417	-1.25181	0.00402601	0.99996	down	--	--	--	--|5e-10|sita:101781619|hypothetical protein	--	--	--	--	hypothetical protein L195_g042363 [Trifolium pratense]
TRINITY_DN39312_c1_g2	102.321	266.201	1.25024	0.00269368	0.89935	up	--	--	--	K22521|2e-30|peq:110026322|K22521 SCO2; protein disulfide-isomerase [EC:5.3.4.1]	--	--	EF hand;; EF-hand domain pair;; EF hand;; EF-hand domain	--	hypothetical protein MA16_Dca027408 [Dendrobium catenatum]
TRINITY_DN37969_c1_g1	0	14.2174	1.08307	NA	1	up	--	--	Biological Process: fatty acid biosynthetic process (GO:0006633);; Cellular Component: integral component of membrane (GO:0016021);; Molecular Function: 3-oxo-arachidoyl-CoA synthase activity (GO:0102336);; Molecular Function: 3-oxo-cerotoyl-CoA synthase activity (GO:0102337);; Molecular Function: 3-oxo-lignoceronyl-CoA synthase activity (GO:0102338);;	K15397|5e-23|dct:110100817|K15397 KCS; 3-ketoacyl-CoA synthase [EC:2.3.1.199]	--	--	FAE1/Type III polyketide synthase-like protein;; FAE1/Type III polyketide synthase-like protein	3-ketoacyl-CoA synthase 4 OS=Arabidopsis thaliana OX=3702 GN=KCS4 PE=2 SV=1	3-ketoacyl-CoA synthase 4 [Dendrobium catenatum]
TRINITY_DN39052_c2_g2	22.8589	2.54584	-1.11636	NA	1	down	--	--	Molecular Function: aspartic-type endopeptidase activity (GO:0004190);; Cellular Component: lysosomal membrane (GO:0005765);; Cellular Component: endosome membrane (GO:0010008);; Cellular Component: Golgi-associated vesicle membrane (GO:0030660);; Cellular Component: integral component of cytoplasmic side of endoplasmic reticulum membrane (GO:0071458);; Cellular Component: integral component of l…	K09597|5e-06|ats:109743597|K09597 SPPL2B; signal peptide peptidase-like 2B [EC:3.4.23.-]	[R]	General function prediction only	--	Signal peptide peptidase-like 5 OS=Oryza sativa subsp. japonica OX=39947 GN=SPPL5 PE=2 SV=1	putative peptidase A22B, signal peptide peptidase [Rosa chinensis]
TRINITY_DN39617_c1_g1	22.0428	127.069	1.85368	0.00327276	0.99996	up	--	--	--	K05573|2e-11|dct:114581250|K05573 ndhB; NAD(P)H-quinone oxidoreductase subunit 2 [EC:7.1.1.2]	--	--	--	--	hypothetical protein M569_00222, partial [Genlisea aurea]
TRINITY_DN60096_c0_g1	6.67305	28.0001	1.28414	NA	1	up	--	--	Molecular Function: structural constituent of ribosome (GO:0003735);; Cellular Component: ribosome (GO:0005840);; Biological Process: translation (GO:0006412);;	--	[J]	Translation, ribosomal structure and biogenesis	--	60S ribosomal protein L41 OS=Quercus suber OX=58331 GN=RPL41 PE=3 SV=1	60S ribosomal protein L41 [Schizosaccharomyces pombe]
TRINITY_DN47953_c4_g4	67.7835	4.78286	-1.78699	NA	1	down	--	--	--	--|7e-07|aof:109846825|hypothetical protein	--	--	--	--	--
TRINITY_DN36710_c5_g1	16.5348	0.577234	-1.42427	NA	1	down	--	--	--	K10706|1e-06|aof:109844840|K10706 SETX; senataxin [EC:3.6.4.-]	--	--	--	--	putative helicase MAGATAMA 3 [Cynara cardunculus var. scolymus]
TRINITY_DN59185_c0_g1	25.4628	0.659567	-1.07631	NA	1	down	--	--	--	--|2e-07|peq:110020067|hypothetical protein	--	--	--	--	PREDICTED: proline-rich receptor-like protein kinase PERK1 [Ziziphus jujuba]
TRINITY_DN56212_c0_g2	23.7981	140.849	1.78033	0.00677969	0.99996	up	--	--	Molecular Function: iron ion binding (GO:0005506);; Cellular Component: endoplasmic reticulum (GO:0005783);; Cellular Component: Golgi apparatus (GO:0005794);; Cellular Component: plasma membrane (GO:0005886);; Molecular Function: methyltransferase activity (GO:0008168);; Molecular Function: sterol 14-demethylase activity (GO:0008398);; Cellular Component: integral component of membrane (GO:00160…	K05917|2e-21|aof:109827282|K05917 CYP51; sterol 14alpha-demethylase [EC:1.14.14.154 1.14.15.36]	[Q]	Secondary metabolites biosynthesis, transport and catabolism	--	Sterol 14-demethylase OS=Arabidopsis thaliana OX=3702 GN=CYP51G1 PE=1 SV=1	obtusifoliol 14-alpha demethylase [Asparagus officinalis]
TRINITY_DN34569_c0_g2	59.3763	6.69975	-1.82715	0.00931198	0.99996	down	--	--	Molecular Function: enzyme inhibitor activity (GO:0004857);;	--|1e-143|aof:109850970|hypothetical protein	--	--	--	Pectinesterase inhibitor 10 OS=Arabidopsis thaliana OX=3702 GN=PMEI10 PE=2 SV=1	uncharacterized protein LOC109850970 [Asparagus officinalis]
TRINITY_DN46987_c1_g1	1.91796	123.116	1.70525	NA	1	up	--	--	--	--|6e-37|pda:103714254|hypothetical protein	[R]	General function prediction only	Domain of unknown function (DUF4283);; Zinc knuckle	--	PREDICTED: uncharacterized protein LOC103714254 [Phoenix dactylifera]
TRINITY_DN35480_c1_g5	2.57504	413.537	1.14892	NA	1	up	--	--	--	--	--	--	--	--	PREDICTED: uncharacterized protein LOC107759331 [Nicotiana tabacum]
TRINITY_DN50312_c0_g2	138.478	1317.43	1.97997	NA	1	up	[O]	Posttranslational modification, protein turnover, chaperones	Molecular Function: serine-type endopeptidase activity (GO:0004252);; Molecular Function: serine-type peptidase activity (GO:0008236);; Biological Process: plant-type cell wall modification (GO:0009827);; Cellular Component: membrane (GO:0016020);;	--|0.0|mus:103969904|hypothetical protein	--	--	Subtilase family;; Peptidase inhibitor I9;; PA domain	Subtilisin-like protease SBT1.6 OS=Arabidopsis thaliana OX=3702 GN=SBT1.6 PE=2 SV=1	PREDICTED: subtilisin-like protease SBT1.5 [Musa acuminata subsp. malaccensis]
TRINITY_DN35238_c3_g2	0.890798	18.6983	1.35457	NA	1	up	--	--	--	--|4e-06|pda:103718733|hypothetical protein	--	--	--	--	--
TRINITY_DN34772_c5_g2	1.93688	599.149	2.50307	NA	1	up	[HE]	--	Molecular Function: O-phospho-L-serine:2-oxoglutarate aminotransferase activity (GO:0004648);; Biological Process: L-serine biosynthetic process (GO:0006564);; Cellular Component: chloroplast (GO:0009507);; Cellular Component: chloroplast thylakoid (GO:0009534);; Cellular Component: chloroplast stroma (GO:0009570);; Biological Process: response to cadmium ion (GO:0046686);;	K00831|8e-25|aof:109843911|K00831 serC; phosphoserine aminotransferase [EC:2.6.1.52]	[HE]	--	--	Phosphoserine aminotransferase 2, chloroplastic OS=Arabidopsis thaliana OX=3702 GN=PSAT2 PE=1 SV=1	Aminotransferase [Macleaya cordata]
TRINITY_DN43831_c1_g3	33.8976	191.756	1.73391	0.00841241	0.99996	up	[MG]	--	Cellular Component: cytosol (GO:0005829);; Biological Process: circadian rhythm (GO:0007623);; Biological Process: response to cold (GO:0009409);; Biological Process: lignin biosynthetic process (GO:0009809);; Molecular Function: cinnamoyl-CoA reductase activity (GO:0016621);; Molecular Function: coenzyme binding (GO:0050662);;	--|1e-176|aof:109846170|hypothetical protein	[V]	Defense mechanisms	NAD dependent epimerase/dehydratase family;; GDP-mannose 4,6 dehydratase;; 3-beta hydroxysteroid dehydrogenase/isomerase family;; NAD(P)H-binding;; Male sterility protein;; Polysaccharide biosynthesis protein;; NmrA-like family;; KR domain	Cinnamoyl-CoA reductase 1 OS=Arabidopsis thaliana OX=3702 GN=CCR1 PE=1 SV=1	cinnamoyl-CoA reductase 2-like [Asparagus officinalis]
TRINITY_DN53593_c1_g2	77.7646	20.2853	-1.58852	0.00377121	0.99996	down	--	--	--	--|0.0|aof:109827255|hypothetical protein	--	--	Protein of unknown function (DUF3741)	--	uncharacterized protein LOC109827255 isoform X1 [Asparagus officinalis]
TRINITY_DN47814_c6_g4	0.331772	31.5383	1.44113	NA	1	up	--	--	Molecular Function: structural constituent of cell wall (GO:0005199);;	--|1e-16|mus:103987322|hypothetical protein	[T]	Signal transduction mechanisms	--	Vegetative cell wall protein gp1 OS=Chlamydomonas reinhardtii OX=3055 GN=GP1 PE=1 SV=1	hypothetical protein CHLRE_03g192250v5 [Chlamydomonas reinhardtii]
TRINITY_DN49486_c1_g2	0	15.5134	1.13252	NA	1	up	--	--	Molecular Function: transmembrane receptor protein serine/threonine kinase activity (GO:0004675);; Molecular Function: ATP binding (GO:0005524);; Cellular Component: plasma membrane (GO:0005886);; Biological Process: protein phosphorylation (GO:0006468);; Biological Process: cell surface receptor signaling pathway (GO:0007166);; Cellular Component: integral component of membrane (GO:0016021);; Mo…	--|6e-08|mus:103968919|hypothetical protein	[R]	General function prediction only	--	Proline-rich receptor-like protein kinase PERK9 OS=Arabidopsis thaliana OX=3702 GN=PERK9 PE=1 SV=1	PREDICTED: proline-rich receptor-like protein kinase PERK9 [Tarenaya hassleriana]
TRINITY_DN49992_c1_g1	449.722	36.5805	-2.44394	0.0002367	0.260214	down	--	--	--	--	--	--	Plant transposase (Ptta/En/Spm family)	--	--
TRINITY_DN45568_c0_g1	135.948	405.973	1.34139	0.00878359	0.99996	up	--	--	Cellular Component: nucleus (GO:0005634);; Cellular Component: cytoplasm (GO:0005737);; Biological Process: nucleosome assembly (GO:0006334);;	K11279|8e-34|zma:542113|K11279 NAP1L1; nucleosome assembly protein 1-like 1	[BD]	--	Nucleosome assembly protein (NAP)	Nucleosome assembly protein 1;2 OS=Oryza sativa subsp. indica OX=39946 GN=NAP1;2 PE=1 SV=1	nucleosome assembly protein [Medicago truncatula]
TRINITY_DN54084_c2_g1	118.063	23.7368	-1.30167	NA	1	down	--	--	Molecular Function: transferase activity, transferring acyl groups other than amino-acyl groups (GO:0016747);;	K19861|1e-161|mus:103975095|K19861 BEBT; benzyl alcohol O-benzoyltransferase [EC:2.3.1.196 2.3.1.232]	--	--	Transferase family	Benzyl alcohol O-benzoyltransferase OS=Nicotiana tabacum OX=4097 GN=HSR201 PE=1 SV=1	PREDICTED: benzyl alcohol O-benzoyltransferase [Nelumbo nucifera]
TRINITY_DN38276_c1_g1	23.797	5.92632	-1.12404	NA	1	down	--	--	Molecular Function: transmembrane receptor protein serine/threonine kinase activity (GO:0004675);; Molecular Function: structural constituent of cell wall (GO:0005199);; Molecular Function: ATP binding (GO:0005524);; Cellular Component: plasma membrane (GO:0005886);; Biological Process: protein phosphorylation (GO:0006468);; Biological Process: cell surface receptor signaling pathway (GO:0007166)…	--|4e-07|sita:101772944|hypothetical protein	[A]	RNA processing and modification	--	Proline-rich receptor-like protein kinase PERK8 OS=Arabidopsis thaliana OX=3702 GN=PERK8 PE=1 SV=1	hypothetical protein CHLRE_17g736800v5 [Chlamydomonas reinhardtii]
TRINITY_DN53346_c0_g3	64.5764	6.80383	-2.09583	0.00202289	0.808485	down	[M]	Cell wall/membrane/envelope biogenesis	Molecular Function: UDP-glucose 4-epimerase activity (GO:0003978);; Biological Process: galactose metabolic process (GO:0006012);; Biological Process: UDP-L-arabinose biosynthetic process (GO:0033358);; Biological Process: capsule polysaccharide biosynthetic process (GO:0045227);; Molecular Function: UDP-arabinose 4-epimerase activity (GO:0050373);; Biological Process: cell wall organization (GO:…	K01784|0.0|aof:109851483|K01784 galE; UDP-glucose 4-epimerase [EC:5.1.3.2]	[M]	Cell wall/membrane/envelope biogenesis	GDP-mannose 4,6 dehydratase;; NAD dependent epimerase/dehydratase family;; Polysaccharide biosynthesis protein;; 3-beta hydroxysteroid dehydrogenase/isomerase family;; RmlD substrate binding domain	Bifunctional UDP-glucose 4-epimerase and UDP-xylose 4-epimerase 1 OS=Pisum sativum OX=3888 GN=UGE1 PE=1 SV=2	bifunctional UDP-glucose 4-epimerase and UDP-xylose 4-epimerase 1-like [Asparagus officinalis]
TRINITY_DN47601_c0_g1	2753.02	575.638	-1.24379	NA	1	down	--	--	Molecular Function: linoleate 13S-lipoxygenase activity (GO:0016165);; Biological Process: oxylipin biosynthetic process (GO:0031408);; Molecular Function: metal ion binding (GO:0046872);;	K00454|0.0|pda:103708655|K00454 LOX2S; lipoxygenase [EC:1.13.11.12]	--	--	Lipoxygenase;; PLAT/LH2 domain	Putative lipoxygenase 5 OS=Oryza sativa subsp. japonica OX=39947 GN=Os04g0447100 PE=3 SV=2	PREDICTED: putative lipoxygenase 5 [Phoenix dactylifera]
TRINITY_DN58358_c0_g1	27.8121	1.08256	-1.20355	NA	1	down	--	--	Molecular Function: transmembrane receptor protein serine/threonine kinase activity (GO:0004675);; Molecular Function: ATP binding (GO:0005524);; Cellular Component: plasma membrane (GO:0005886);; Biological Process: protein phosphorylation (GO:0006468);; Biological Process: cell surface receptor signaling pathway (GO:0007166);; Cellular Component: integral component of membrane (GO:0016021);;	--|8e-09|egu:105045606|hypothetical protein	[T]	Signal transduction mechanisms	--	Proline-rich receptor-like protein kinase PERK2 OS=Arabidopsis thaliana OX=3702 GN=PERK2 PE=2 SV=3	putative wasp-interacting protein vrp1p [Rosellinia necatrix]
TRINITY_DN46021_c2_g2	137.562	45.1041	-1.14943	NA	1	down	[KL]	--	Biological Process: double-strand break repair via homologous recombination (GO:0000724);; Molecular Function: nucleic acid binding (GO:0003676);; Molecular Function: helicase activity (GO:0004386);; Molecular Function: ATP binding (GO:0005524);; Cellular Component: nucleus (GO:0005634);; Molecular Function: zinc ion binding (GO:0008270);; Biological Process: DNA mediated transformation (GO:00092…	K15505|1e-62|aof:109826787|K15505 RAD5; DNA repair protein RAD5 [EC:3.6.4.-]	[KL]	--	--	DNA repair protein RAD5A OS=Arabidopsis thaliana OX=3702 GN=RAD5A PE=1 SV=1	putative SWI/SNF-related matrix-associated actin-dependent regulator of chromatin subfamily A member 3-like 2 [Asparagus officinalis]
TRINITY_DN45976_c0_g2	1787.83	120.675	-2.16228	NA	1	down	--	--	Biological Process: defense response (GO:0006952);; Biological Process: negative regulation of translation (GO:0017148);; Molecular Function: rRNA N-glycosylase activity (GO:0030598);;	--	--	--	--	Ribosome-inactivating protein charybdin OS=Drimia maritima OX=82070 PE=1 SV=1	hypothetical protein M422DRAFT_210802, partial [Sphaerobolus stellatus SS14]
TRINITY_DN52310_c0_g4	120.753	38.5037	-1.03718	NA	1	down	[M]	Cell wall/membrane/envelope biogenesis	Molecular Function: UDP-glycosyltransferase activity (GO:0008194);; Biological Process: glycolipid biosynthetic process (GO:0009247);; Cellular Component: chloroplast (GO:0009507);; Cellular Component: plastid (GO:0009536);; Cellular Component: chloroplast envelope (GO:0009941);; Cellular Component: integral component of membrane (GO:0016021);; Biological Process: cellular response to phosphate s…	K06119|1e-45|mus:103991690|K06119 SQD2; sulfoquinovosyltransferase [EC:2.4.1.-]	[MOI]	--	YjeF-related protein N-terminus;; Carbohydrate kinase;; Glycosyl transferases group 1;; Glycosyl transferases group 1;; Glycosyltransferase Family 4;; Glycosyl transferases group 1;; Glycosyl transferase 4-like domain;; ABC transporter;; 4'-phosphopantetheinyl transferase superfamily;; DEAD/DEAH box helicase	Sulfoquinovosyl transferase SQD2 OS=Arabidopsis thaliana OX=3702 GN=SQD2 PE=1 SV=1	Sulfolipid sulfoquinovosyldiacylglycerol biosynthesis protein (Sulfolipid synthase) (plastid) [Paulinella longichromatophora]
TRINITY_DN40029_c0_g1	16.8604	0.731801	-2.26934	0.00140457	1	down	--	--	Biological Process: tryptophan biosynthetic process (GO:0000162);; Molecular Function: anthranilate synthase activity (GO:0004049);; Cellular Component: anthranilate synthase complex (GO:0005950);; Biological Process: glutamine metabolic process (GO:0006541);; Cellular Component: chloroplast (GO:0009507);; Biological Process: regulation of auxin biosynthetic process (GO:0010600);;	K01658|2e-10|aof:109848196|K01658 trpG; anthranilate synthase component II [EC:4.1.3.27]	[E]	Amino acid transport and metabolism	--	Anthranilate synthase beta subunit 1, chloroplastic OS=Arabidopsis thaliana OX=3702 GN=ASB1 PE=1 SV=1	anthranilate synthase beta subunit 1, chloroplastic, partial [Arabidopsis lyrata subsp. lyrata]
TRINITY_DN46695_c1_g1	442.216	93.7704	-1.10431	NA	1	down	[S]	Function unknown	Molecular Function: protein kinase activity (GO:0004672);; Molecular Function: ATP binding (GO:0005524);; Cellular Component: cell wall (GO:0005618);; Cellular Component: plasma membrane (GO:0005886);; Cellular Component: plant-type cell wall (GO:0009505);; Cellular Component: plasmodesma (GO:0009506);; Cellular Component: integral component of membrane (GO:0016021);;	--|0.0|pda:103714373|hypothetical protein	--	--	Protein tyrosine kinase;; Protein kinase domain;; Leucine rich repeat;; Leucine Rich repeats (2 copies);; Leucine Rich Repeat;; Leucine rich repeat N-terminal domain	Probably inactive leucine-rich repeat receptor-like protein kinase IMK2 OS=Arabidopsis thaliana OX=3702 GN=IMK2 PE=1 SV=1	PREDICTED: probably inactive leucine-rich repeat receptor-like protein kinase IMK2 [Phoenix dactylifera]
TRINITY_DN43435_c0_g1	29.1403	291.945	2.03937	0.00324294	0.99996	up	--	--	--	--	--	--	--	--	hypothetical protein PSTG_16994 [Puccinia striiformis f. sp. tritici PST-78]
TRINITY_DN54649_c0_g3	0	8.52608	1.27503	NA	1	up	--	--	--	--|5e-81|mus:103989746|hypothetical protein	[O]	Posttranslational modification, protein turnover, chaperones	--	--	PREDICTED: uncharacterized protein LOC103989746 [Musa acuminata subsp. malaccensis]
TRINITY_DN57316_c0_g2	5.86438	71.2696	2.02917	0.00404345	0.99996	up	--	--	Molecular Function: nucleic acid binding (GO:0003676);; Molecular Function: RNA-DNA hybrid ribonuclease activity (GO:0004523);; Molecular Function: metal ion binding (GO:0046872);;	--|6e-77|aof:109841800|hypothetical protein	[R]	General function prediction only	zinc-binding in reverse transcriptase	Putative ribonuclease H protein At1g65750 OS=Arabidopsis thaliana OX=3702 GN=At1g65750 PE=3 SV=1	uncharacterized protein LOC109841800 [Asparagus officinalis]
TRINITY_DN36408_c0_g1	39.5939	3.55616	-1.30885	NA	1	down	--	--	Molecular Function: enzyme inhibitor activity (GO:0004857);;	--|1e-09|pda:113462874|hypothetical protein	--	--	--	Pectinesterase inhibitor 10 OS=Arabidopsis thaliana OX=3702 GN=PMEI10 PE=2 SV=1	PREDICTED: LOW QUALITY PROTEIN: uncharacterized protein LOC104883355 [Beta vulgaris subsp. vulgaris]
TRINITY_DN39408_c0_g1	0.331772	15.2999	1.25117	NA	1	up	[F]	Nucleotide transport and metabolism	Molecular Function: xanthine dehydrogenase activity (GO:0004854);; Molecular Function: iron ion binding (GO:0005506);; Cellular Component: cytosol (GO:0005829);; Molecular Function: electron transfer activity (GO:0009055);; Biological Process: xanthine catabolic process (GO:0009115);; Molecular Function: oxidoreductase activity, acting on CH-OH group of donors (GO:0016614);; Molecular Function: o…	K00106|3e-21|aof:109834378|K00106 XDH; xanthine dehydrogenase/oxidase [EC:1.17.1.4 1.17.3.2]	[F]	Nucleotide transport and metabolism	Molybdopterin-binding domain of aldehyde dehydrogenase	Xanthine dehydrogenase OS=Oryza sativa subsp. japonica OX=39947 GN=XDH PE=2 SV=1	xanthine dehydrogenase-like [Asparagus officinalis]
TRINITY_DN56517_c0_g1	8.91215	40.5306	1.67829	0.0051198	0.99996	up	--	--	--	--|1e-33|aof:109842411|hypothetical protein	--	--	--	--	uncharacterized protein A4U43_C05F28340 [Asparagus officinalis]
TRINITY_DN41055_c0_g1	59.8489	5.85532	-1.90564	0.00686287	0.99996	down	[T]	Signal transduction mechanisms	--	--|1e-147|aof:109849595|hypothetical protein	--	--	--	--	uncharacterized protein LOC109849595 isoform X1 [Asparagus officinalis]
TRINITY_DN56095_c1_g2	21.2314	1.10275	-1.49469	NA	1	down	--	--	--	--|2e-08|pda:103698401|hypothetical protein	--	--	--	--	uncharacterized protein A4U43_C05F5960 [Asparagus officinalis]
TRINITY_DN55291_c0_g1	9.31777	0.360852	-1.91659	0.00752984	1	down	--	--	Molecular Function: metalloendopeptidase activity (GO:0004222);; Cellular Component: mitochondrion (GO:0005739);; Cellular Component: mitochondrial matrix (GO:0005759);; Cellular Component: chloroplast (GO:0009507);; Cellular Component: chloroplast stroma (GO:0009570);; Cellular Component: chloroplast envelope (GO:0009941);; Biological Process: protein processing (GO:0016485);; Biological Process…	K06972|8e-29|aof:109844201|K06972 PITRM1; presequence protease [EC:3.4.24.-]	[RO]	--	--	Presequence protease 1, chloroplastic/mitochondrial OS=Arabidopsis thaliana OX=3702 GN=PREP1 PE=1 SV=2	presequence protease 1, chloroplastic/mitochondrial-like [Asparagus officinalis]
TRINITY_DN42986_c1_g3	24.356	5.00934	-1.24555	NA	1	down	--	--	Biological Process: ethylene biosynthetic process (GO:0009693);; Molecular Function: 1-aminocyclopropane-1-carboxylate oxidase activity (GO:0009815);; Molecular Function: L-ascorbic acid binding (GO:0031418);; Molecular Function: metal ion binding (GO:0046872);;	K05933|1e-23|aof:109841066|K05933 E1.14.17.4; aminocyclopropanecarboxylate oxidase [EC:1.14.17.4]	[QR]	--	--	1-aminocyclopropane-1-carboxylate oxidase 1 OS=Petunia hybrida OX=4102 GN=ACO1 PE=1 SV=1	1-aminocyclopropane-1-carboxylate oxidase 4 [Capsicum chinense]
TRINITY_DN51393_c1_g3	6.95406	23.1447	1.03186	NA	1	up	--	--	Molecular Function: alpha-N-acetylglucosaminidase activity (GO:0004561);; Cellular Component: vacuole (GO:0005773);; Biological Process: metabolic process (GO:0008152);; Biological Process: embryo development ending in seed dormancy (GO:0009793);; Biological Process: positive regulation of cell division (GO:0051781);;	K01510|4e-17|pda:103709080|K01510 ENTPD1_3_8; apyrase [EC:3.6.1.5]	[U]	Intracellular trafficking, secretion, and vesicular transport	--	Alpha-N-acetylglucosaminidase OS=Arabidopsis thaliana OX=3702 GN=NAGLU PE=2 SV=1	PREDICTED: probable apyrase 6 isoform X2 [Phoenix dactylifera]
TRINITY_DN56592_c1_g1	0	77.3682	2.60939	NA	1	up	--	--	--	--|9e-44|aof:109828842|hypothetical protein	--	--	Protein of unknown function (DUF616)	--	uncharacterized protein LOC109828842 [Asparagus officinalis]
TRINITY_DN47668_c0_g3	35.1068	2.03074	-1.36859	NA	1	down	--	--	Molecular Function: protein serine/threonine kinase activity (GO:0004674);; Molecular Function: calmodulin-dependent protein kinase activity (GO:0004683);; Molecular Function: calmodulin binding (GO:0005516);; Molecular Function: ATP binding (GO:0005524);; Cellular Component: nucleus (GO:0005634);; Cellular Component: cytoplasm (GO:0005737);; Biological Process: protein phosphorylation (GO:000646…	--|3e-17|egu:105036875|hypothetical protein	[T]	Signal transduction mechanisms	--	Phosphoenolpyruvate carboxylase kinase 2 OS=Arabidopsis thaliana OX=3702 GN=PPCK2 PE=1 SV=2	PREDICTED: phosphoenolpyruvate carboxylase kinase 1-like isoform X1 [Elaeis guineensis]
TRINITY_DN53112_c0_g2	38.4565	9.75091	-1.17327	NA	1	down	--	--	--	--|3e-07|aof:109841780|hypothetical protein	--	--	--	--	protein FAR1-RELATED SEQUENCE 5-like [Asparagus officinalis]
TRINITY_DN56238_c1_g2	0.960476	13.7918	1.41532	NA	1	up	--	--	--	--|6e-11|peq:110023215|hypothetical protein	[R]	General function prediction only	--	--	uncharacterized protein LOC110023215 [Phalaenopsis equestris]
TRINITY_DN37064_c0_g1	2571.78	781.531	-1.05984	NA	1	down	[Q]	Secondary metabolites biosynthesis, transport and catabolism	Molecular Function: copper ion binding (GO:0005507);; Cellular Component: extracellular region (GO:0005576);; Molecular Function: L-ascorbate oxidase activity (GO:0008447);;	--|0.0|mus:103983914|hypothetical protein	[Q]	Secondary metabolites biosynthesis, transport and catabolism	Multicopper oxidase;; Multicopper oxidase;; Multicopper oxidase	L-ascorbate oxidase OS=Cucumis sativus OX=3659 PE=1 SV=1	PREDICTED: L-ascorbate oxidase [Musa acuminata subsp. malaccensis]
TRINITY_DN35354_c2_g2	11.5715	1.2368	-1.25739	NA	1	down	--	--	--	--|5e-07|bdi:104585395|hypothetical protein	--	--	--	--	hypothetical protein VE01_08550 [Pseudogymnoascus verrucosus]
TRINITY_DN39923_c0_g1	70.0872	2.92721	-2.94495	1.19e-05	0.0448303	down	--	--	Biological Process: defense response (GO:0006952);; Biological Process: negative regulation of translation (GO:0017148);; Molecular Function: carbohydrate binding (GO:0030246);; Molecular Function: rRNA N-glycosylase activity (GO:0030598);;	--|1e-141|egu:105045692|hypothetical protein	--	--	Ricin-type beta-trefoil lectin domain;; Ribosome inactivating protein;; Ricin-type beta-trefoil lectin domain-like	Ribosome-inactivating protein PMRIPm OS=Polygonatum multiflorum OX=45371 GN=RIPm PE=1 SV=1	RecName: Full=Ribosome-inactivating protein PMRIPm; Contains: RecName: Full=PMRIPm A chain; AltName: Full=rRNA N-glycosidase; Contains: RecName: Full=Linker peptide; Contains: RecName: Full=PMRIPm B chain; Flags: Precursor
TRINITY_DN36944_c0_g2	78.2161	2.16511	-1.46077	NA	1	down	--	--	--	--|4e-40|pda:103723196|hypothetical protein	--	--	--	--	hypothetical protein CISIN_1g027319mg [Citrus sinensis]
TRINITY_DN36502_c5_g3	42.432	0.370949	-1.32668	NA	1	down	[D]	Cell cycle control, cell division, chromosome partitioning	--	K03495|7e-27|egu:105051799|K03495 gidA; tRNA uridine 5-carboxymethylaminomethyl modification enzyme	[J]	Translation, ribosomal structure and biogenesis	--	--	PREDICTED: uncharacterized protein LOC105051799 isoform X3 [Elaeis guineensis]
TRINITY_DN39356_c0_g6	40.7258	8.61754	-1.07844	NA	1	down	--	--	--	--|3e-26|aof:109838314|hypothetical protein	--	--	--	--	disease resistance protein RGA2-like [Asparagus officinalis]
TRINITY_DN45485_c0_g3	483.453	99.4432	-1.35288	NA	1	down	--	--	Molecular Function: triglyceride lipase activity (GO:0004806);; Molecular Function: phosphatidylcholine 1-acylhydrolase activity (GO:0008970);; Cellular Component: chloroplast (GO:0009507);; Biological Process: lipid catabolic process (GO:0016042);; Molecular Function: galactolipase activity (GO:0047714);;	--|0.0|pda:103715807|hypothetical protein	[I]	Lipid transport and metabolism	Lipase (class 3);; Protein of unknown function (DUF2974)	Phospholipase A1-Ibeta2, chloroplastic OS=Arabidopsis thaliana OX=3702 GN=At4g16820 PE=1 SV=2	PREDICTED: phospholipase A1-Ibeta2, chloroplastic-like [Phoenix dactylifera]
TRINITY_DN42270_c1_g1	0.985858	14.8243	1.90668	0.00767418	1	up	--	--	--	--|7e-55|aof:109843470|hypothetical protein	--	--	--	--	uncharacterized protein LOC109843470 [Asparagus officinalis]
TRINITY_DN46178_c0_g2	4.3631	284.631	3.03504	1.82e-05	0.0448303	up	--	--	Molecular Function: core promoter sequence-specific DNA binding (GO:0001046);; Molecular Function: transcriptional activator activity, RNA polymerase II transcription regulatory region sequence-specific DNA binding (GO:0001228);; Molecular Function: DNA-binding transcription factor activity (GO:0003700);; Cellular Component: nucleus (GO:0005634);; Biological Process: regulation of transcription, …	--|4e-23|aof:109836775|hypothetical protein	--	--	--	Transcription factor bHLH68 OS=Arabidopsis thaliana OX=3702 GN=BHLH68 PE=1 SV=2	uncharacterized protein A4U43_C04F6880 [Asparagus officinalis]
TRINITY_DN57413_c3_g4	17.4859	0.938087	-1.63623	NA	1	down	[J]	Translation, ribosomal structure and biogenesis	Molecular Function: 3'-5'-exoribonuclease activity (GO:0000175);; Cellular Component: exosome (RNase complex) (GO:0000178);; Molecular Function: RNA binding (GO:0003723);; Cellular Component: nucleus (GO:0005634);; Cellular Component: cytoplasm (GO:0005737);; Biological Process: RNA processing (GO:0006396);;	K03678|1e-46|aof:109830331|K03678 RRP45; exosome complex component RRP45	[J]	Translation, ribosomal structure and biogenesis	--	Exosome complex component RRP45A OS=Arabidopsis thaliana OX=3702 GN=RRP45A PE=2 SV=1	exosome complex component RRP45A-like [Asparagus officinalis]
TRINITY_DN43658_c0_g1	3.14999	16.7014	1.29668	NA	1	up	--	--	Molecular Function: L-aspartate:2-oxoglutarate aminotransferase activity (GO:0004069);; Cellular Component: cytoplasm (GO:0005737);; Biological Process: 2-oxoglutarate metabolic process (GO:0006103);; Biological Process: aspartate metabolic process (GO:0006531);; Biological Process: glutamate metabolic process (GO:0006536);; Biological Process: biosynthetic process (GO:0009058);; Molecular Functi…	K14454|2e-12|aof:109848335|K14454 GOT1; aspartate aminotransferase, cytoplasmic [EC:2.6.1.1]	[E]	Amino acid transport and metabolism	--	Aspartate aminotransferase, cytoplasmic OS=Daucus carota OX=4039 PE=2 SV=1	aspartate aminotransferase, partial [Cucumis sativus]
TRINITY_DN42308_c0_g3	1271.2	3589.23	1.35168	0.00146741	0.692513	up	--	--	Cellular Component: plasma membrane (GO:0005886);; Biological Process: circadian rhythm (GO:0007623);; Biological Process: response to cold (GO:0009409);; Biological Process: response to water deprivation (GO:0009414);; Cellular Component: chloroplast (GO:0009507);; Biological Process: response to high light intensity (GO:0009644);; Biological Process: response to salt stress (GO:0009651);; Biolo…	K19366|0.0|egu:105044044|K19366 SPG20; spartin	--	--	Senescence-associated protein	Protein EARLY-RESPONSIVE TO DEHYDRATION 7, chloroplastic OS=Arabidopsis thaliana OX=3702 GN=ERD7 PE=1 SV=1	PREDICTED: protein EARLY-RESPONSIVE TO DEHYDRATION 7, chloroplastic [Elaeis guineensis]
TRINITY_DN45813_c0_g2	0.960476	49.9353	2.06261	0.00392614	0.99996	up	[V]	Defense mechanisms	Molecular Function: ATP binding (GO:0005524);; Cellular Component: plasma membrane (GO:0005886);; Cellular Component: integral component of membrane (GO:0016021);; Molecular Function: ATPase activity, coupled to transmembrane movement of substances (GO:0042626);;	--|0.0|aof:109840587|hypothetical protein	[Q]	Secondary metabolites biosynthesis, transport and catabolism	ABC-2 type transporter	ABC transporter G family member 38 OS=Oryza sativa subsp. japonica OX=39947 GN=ABCG38 PE=3 SV=1	ABC transporter G family member 42-like [Asparagus officinalis]
TRINITY_DN54718_c0_g2	19.3355	114.31	1.05937	NA	1	up	[L]	Replication, recombination and repair	--	--|0.0|aof:109839371|hypothetical protein	[R]	General function prediction only	--	--	uncharacterized protein LOC109839371, partial [Asparagus officinalis]
TRINITY_DN51105_c0_g3	1.58918	69.8811	1.85318	NA	1	up	--	--	--	K10799|2e-07|pda:103721039|K10799 TNKS; tankyrase [EC:2.4.2.30]	--	--	--	--	hypothetical protein BU14_0519s0003 [Porphyra umbilicalis]
TRINITY_DN44188_c0_g3	108.815	40.0742	-1.27585	0.00500981	0.99996	down	--	--	--	--|8e-80|aof:109829202|hypothetical protein	--	--	Myb-like DNA-binding domain	Transcription factor NIGT1 OS=Oryza sativa subsp. japonica OX=39947 GN=NIGT1 PE=2 SV=1	myb family transcription factor EFM-like [Asparagus officinalis]
TRINITY_DN38560_c1_g5	0	38.8293	1.5735	NA	1	up	--	--	Molecular Function: structural constituent of cell wall (GO:0005199);;	--|4e-21|mus:103975934|hypothetical protein	[T]	Signal transduction mechanisms	--	Vegetative cell wall protein gp1 OS=Chlamydomonas reinhardtii OX=3055 GN=GP1 PE=1 SV=1	hypothetical protein CHLRE_08g364751v5 [Chlamydomonas reinhardtii]
TRINITY_DN43051_c1_g2	1.80698	34.1365	1.23235	NA	1	up	[J]	Translation, ribosomal structure and biogenesis	Molecular Function: phosphoprotein phosphatase activity (GO:0004721);;	--|2e-47|dct:110103652|hypothetical protein	--	--	Fantastic Four meristem regulator	Formin-like protein 5 OS=Oryza sativa subsp. japonica OX=39947 GN=FH5 PE=2 SV=2	Protein fantastic four 1 [Apostasia shenzhenica]
TRINITY_DN38451_c2_g1	2.98595	35.9609	1.11272	NA	1	up	--	--	Molecular Function: damaged DNA binding (GO:0003684);; Cellular Component: nucleus (GO:0005634);; Cellular Component: cytoplasm (GO:0005737);; Cellular Component: cytosol (GO:0005829);; Biological Process: nucleotide-excision repair (GO:0006289);; Biological Process: response to cold (GO:0009409);; Molecular Function: polyubiquitin modification-dependent protein binding (GO:0031593);; Molecular F…	--|6e-18|aof:109848926|hypothetical protein	[L]	Replication, recombination and repair	--	Ubiquitin receptor RAD23d OS=Arabidopsis thaliana OX=3702 GN=RAD23D PE=1 SV=2	zinc finger BED domain-containing protein RICESLEEPER 2-like [Asparagus officinalis]
TRINITY_DN33794_c0_g3	26.8292	0.865852	-1.36677	NA	1	down	--	--	Cellular Component: extracellular region (GO:0005576);; Cellular Component: primary cell wall (GO:0009530);; Biological Process: cell wall organization (GO:0071555);;	--	--	--	--	Extensin OS=Nicotiana tabacum OX=4097 GN=HRGPNT3 PE=2 SV=1	predicted protein [Mycena chlorophos]
TRINITY_DN41010_c1_g1	4387.83	187.889	-2.76181	NA	1	down	--	--	Cellular Component: nucleus (GO:0005634);; Molecular Function: transaminase activity (GO:0008483);; Biological Process: meristem maintenance (GO:0010073);; Biological Process: regulation of root meristem growth (GO:0010082);;	--|1e-17|osa:107281536|hypothetical protein	--	--	Plant mobile domain	Protein MAIN-LIKE 1 OS=Arabidopsis thaliana OX=3702 GN=MAIL1 PE=2 SV=1	PREDICTED: serine/threonine-protein phosphatase 7 long form homolog isoform X1 [Malus domestica]
TRINITY_DN57000_c2_g1	4051.71	1317.95	-1.19822	NA	1	down	--	--	Cellular Component: nucleus (GO:0005634);; Biological Process: pollen development (GO:0009555);; Biological Process: regulation of programmed cell death (GO:0043067);;	--|1e-132|aof:109829188|hypothetical protein	[T]	Signal transduction mechanisms	Apoptosis inhibitory protein 5 (API5);; Protein of unknown function (DUF295);; F-box domain;; Apoptosis inhibitory protein 5 (API5)	Apoptosis inhibitor 5-like protein API5 OS=Oryza sativa subsp. japonica OX=39947 GN=API5 PE=1 SV=1	apoptosis inhibitor 5-like protein API5 [Asparagus officinalis]
TRINITY_DN49641_c1_g2	14.9766	67.4194	1.64617	0.00711098	0.99996	up	--	--	--	--|4e-07|aof:109835243|hypothetical protein	--	--	--	--	--
TRINITY_DN48327_c2_g2	161.498	20.8821	-1.81615	NA	1	down	--	--	Molecular Function: DNA binding (GO:0003677);; Molecular Function: helicase activity (GO:0004386);; Molecular Function: ATP binding (GO:0005524);; Cellular Component: cell wall (GO:0005618);; Biological Process: flower development (GO:0009908);; Cellular Component: SWI/SNF complex (GO:0016514);; Biological Process: covalent chromatin modification (GO:0016569);; Biological Process: cell differenti…	K11320|8e-43|aof:109834006|K11320 EP400; E1A-binding protein p400 [EC:3.6.4.-]	[Z]	Cytoskeleton	HSA	Protein PHOTOPERIOD-INDEPENDENT EARLY FLOWERING 1 OS=Arabidopsis thaliana OX=3702 GN=PIE1 PE=1 SV=1	hypothetical protein L484_018018 [Morus notabilis]
TRINITY_DN56147_c1_g1	124.106	7.8025	-2.79998	1.46e-05	0.0448303	down	[L]	Replication, recombination and repair	--	--|1e-100|osa:112938271|hypothetical protein	[D]	Cell cycle control, cell division, chromosome partitioning	PIF1-like helicase;; PIF1-like helicase	--	uncharacterized protein LOC109716214 [Ananas comosus]
TRINITY_DN35921_c1_g1	16.4802	57.1147	1.16282	NA	1	up	[R]	General function prediction only	Molecular Function: DNA binding (GO:0003677);; Molecular Function: ATP-dependent RNA helicase activity (GO:0004004);; Molecular Function: ATP binding (GO:0005524);; Cellular Component: nucleus (GO:0005634);; Cellular Component: chromosome (GO:0005694);; Biological Process: reciprocal meiotic recombination (GO:0007131);; Biological Process: RNA secondary structure unwinding (GO:0010501);;	K15271|0.0|aof:109828900|K15271 HFM1; ATP-dependent DNA helicase HFM1/MER3 [EC:3.6.4.12]	[A]	RNA processing and modification	DEAD/DEAH box helicase;; Helicase conserved C-terminal domain;; Type III restriction enzyme, res subunit;; Sec63 Brl domain	ATP-dependent DNA helicase MER3 homolog OS=Oryza sativa subsp. japonica OX=39947 GN=MER3 PE=2 SV=1	uncharacterized protein A4U43_C01F26660 [Asparagus officinalis]
TRINITY_DN40336_c1_g1	0.644628	62.022	2.06886	NA	1	up	--	--	--	--|2e-25|dct:110115807|hypothetical protein	--	--	--	--	ART2 [Enterospora canceri]
TRINITY_DN45455_c1_g1	22.4902	159.346	1.62958	NA	1	up	--	--	--	--|8e-19|pda:103722669|hypothetical protein	--	--	Complex 1 protein (LYR family)	--	hypothetical protein LR48_Vigan09g173400 [Vigna angularis]
TRINITY_DN47844_c1_g5	19.9133	4.18576	-1.0429	NA	1	down	[I]	Lipid transport and metabolism	--	--|8e-09|obr:102702518|hypothetical protein	--	--	Serine aminopeptidase, S33;; Serine aminopeptidase, S33;; alpha/beta hydrolase fold;; Alpha/beta hydrolase family;; Putative serine esterase (DUF676)	--	hypothetical protein GALMADRAFT_248137 [Galerina marginata CBS 339.88]
TRINITY_DN56314_c1_g2	13.8458	1.09265	-1.39562	NA	1	down	--	--	Molecular Function: (1->3)-beta-D-glucan binding (GO:0001872);; Molecular Function: hydrolase activity, hydrolyzing O-glycosyl compounds (GO:0004553);; Cellular Component: plasmodesma (GO:0009506);; Molecular Function: polysaccharide binding (GO:0030247);; Cellular Component: anchored component of membrane (GO:0031225);; Cellular Component: anchored component of plasma membrane (GO:0046658);;	--|7e-64|mus:103995597|hypothetical protein	--	--	X8 domain	PLASMODESMATA CALLOSE-BINDING PROTEIN 3 OS=Arabidopsis thaliana OX=3702 GN=PDCB3 PE=1 SV=1	PREDICTED: major pollen allergen Ole e 10-like [Musa acuminata subsp. malaccensis]
TRINITY_DN52976_c3_g1	0.9764	19.4818	1.28353	NA	1	up	--	--	--	--|4e-38|aof:109827233|hypothetical protein	--	--	--	--	uncharacterized protein LOC109827233 isoform X1 [Asparagus officinalis]
TRINITY_DN35544_c2_g1	28.3753	0	-2.16648	0.00236715	0.871783	down	--	--	--	K02926|3e-06|aof:109833643|K02926 RP-L4; large subunit ribosomal protein L4	--	--	--	--	--
TRINITY_DN50737_c0_g3	5.32058	49.7654	1.65441	NA	1	up	[R]	General function prediction only	Biological Process: flavonoid biosynthetic process (GO:0009813);; Molecular Function: metal ion binding (GO:0046872);; Molecular Function: dioxygenase activity (GO:0051213);;	--|1e-159|aof:109822517|hypothetical protein	[QR]	--	non-haem dioxygenase in morphine synthesis N-terminal;; 2OG-Fe(II) oxygenase superfamily	Probable 2-oxoglutarate-dependent dioxygenase ANS OS=Arabidopsis thaliana OX=3702 GN=ANS PE=2 SV=1	probable 2-oxoglutarate-dependent dioxygenase At5g05600 [Asparagus officinalis]
TRINITY_DN46711_c0_g3	64.5712	17.7521	-1.12828	NA	1	down	[E]	Amino acid transport and metabolism	Molecular Function: structural constituent of ribosome (GO:0003735);; Biological Process: translation (GO:0006412);; Cellular Component: chloroplast (GO:0009507);; Cellular Component: small ribosomal subunit (GO:0015935);; Molecular Function: rRNA binding (GO:0019843);;	K02988|1e-41|egu:105061575|K02988 RP-S5; small subunit ribosomal protein S5	[J]	Translation, ribosomal structure and biogenesis	Bacterial extracellular solute-binding proteins, family 5 Middle;; Ribosomal protein S5, C-terminal domain;; Ribosomal protein S5, N-terminal domain;; Ribosomal proteins 50S-L15, 50S-L18e, 60S-L27A;; Ribosomal L18 of archaea, bacteria, mitoch. and chloroplast;; Ribosomal protein L30p/L7e	30S ribosomal protein S5, chloroplastic OS=Porphyra purpurea OX=2787 GN=rps5 PE=3 SV=1	30S ribosomal protein S5 (plastid) [Paulinella longichromatophora]
TRINITY_DN55784_c0_g1	137.548	17.4398	-1.91911	NA	1	down	[L]	Replication, recombination and repair	Molecular Function: RNA-directed DNA polymerase activity (GO:0003964);; Molecular Function: RNA-directed 5'-3' RNA polymerase activity (GO:0003968);; Cellular Component: mitochondrion (GO:0005739);;	--|0.0|aof:109847382|hypothetical protein	[R]	General function prediction only	Reverse transcriptase (RNA-dependent DNA polymerase);; Integrase core domain;; Aspartyl protease;; Retrotransposon gag protein	RNA-directed DNA polymerase homolog OS=Oenothera berteroana OX=3950 PE=4 SV=1	Retrotransposon gag protein [Asparagus officinalis]
TRINITY_DN58146_c3_g2	11.4413	135.816	1.66471	NA	1	up	--	--	--	--|1e-22|aof:109824187|hypothetical protein	--	--	--	--	uncharacterized protein LOC109824187 [Asparagus officinalis]
TRINITY_DN42276_c0_g5	0	7.52586	1.22407	NA	1	up	--	--	Molecular Function: structural constituent of nuclear pore (GO:0005487);; Cellular Component: nuclear pore (GO:0005643);; Biological Process: protein import into nucleus (GO:0006606);; Biological Process: mitotic spindle assembly checkpoint (GO:0007094);; Cellular Component: nuclear membrane (GO:0031965);; Biological Process: mRNA transport (GO:0051028);;	K09291|7e-14|aof:109835617|K09291 TPR; nucleoprotein TPR	[S]	Function unknown	--	Nuclear-pore anchor OS=Arabidopsis thaliana OX=3702 GN=NUA PE=1 SV=1	uncharacterized protein A4U43_C03F32060 [Asparagus officinalis]
TRINITY_DN42549_c0_g3	9.21048	0.741899	-1.09643	NA	1	down	--	--	Molecular Function: transcription factor activity, core RNA polymerase II binding (GO:0000991);; Molecular Function: DNA binding (GO:0003677);; Molecular Function: DNA-binding transcription factor activity (GO:0003700);; Molecular Function: translation elongation factor activity (GO:0003746);; Cellular Component: cytosol (GO:0005829);; Biological Process: chromatin silencing (GO:0006342);; Biolog…	K11292|5e-28|aof:109819838|K11292 SUPT6H; transcription elongation factor SPT6	[A]	RNA processing and modification	--	Transcription elongation factor SPT6 homolog OS=Arabidopsis thaliana OX=3702 GN=SPT6 PE=1 SV=1	uncharacterized protein A4U43_C08F29410 [Asparagus officinalis]
TRINITY_DN54328_c1_g2	5.39325	32.6915	1.42683	NA	1	up	[J]	Translation, ribosomal structure and biogenesis	Molecular Function: tRNA binding (GO:0000049);; Molecular Function: aminoacyl-tRNA editing activity (GO:0002161);; Molecular Function: isoleucine-tRNA ligase activity (GO:0004822);; Molecular Function: ATP binding (GO:0005524);; Cellular Component: cytoplasm (GO:0005737);; Cellular Component: cytosol (GO:0005829);; Biological Process: isoleucyl-tRNA aminoacylation (GO:0006428);; Biological Proces…	K01870|2e-54|peq:110034772|K01870 IARS; isoleucyl-tRNA synthetase [EC:6.1.1.5]	[J]	Translation, ribosomal structure and biogenesis	tRNA synthetases class I (I, L, M and V)	Isoleucine--tRNA ligase, cytoplasmic OS=Arabidopsis thaliana OX=3702 GN=At4g10320 PE=2 SV=1	isoleucine--tRNA ligase, cytoplasmic-like, partial [Phalaenopsis equestris]
TRINITY_DN37734_c0_g1	62.8164	1.60775	-2.42733	0.000691226	0.494534	down	[S]	Function unknown	Cellular Component: cell wall (GO:0005618);; Cellular Component: apoplast (GO:0048046);;	--|1e-133|aof:109827850|hypothetical protein	--	--	Leucine rich repeat;; Leucine Rich repeats (2 copies);; Leucine rich repeat N-terminal domain;; Leucine Rich Repeat	Polygalacturonase inhibitor OS=Pyrus communis OX=23211 GN=PGIP PE=1 SV=1	polygalacturonase inhibitor-like [Asparagus officinalis]
TRINITY_DN51115_c1_g1	31.0881	3.28806	-1.98059	0.00423938	0.99996	down	--	--	Cellular Component: extracellular region (GO:0005576);; Cellular Component: plasma membrane (GO:0005886);; Cellular Component: plant-type cell wall (GO:0009505);; Cellular Component: plasmodesma (GO:0009506);; Biological Process: response to jasmonic acid (GO:0009753);;	--|4e-09|ats:109781571|hypothetical protein	--	--	--	Non-classical arabinogalactan protein 31 OS=Arabidopsis thaliana OX=3702 GN=AGP31 PE=1 SV=1	flocculation protein FLO11-like [Spinacia oleracea]
TRINITY_DN38135_c2_g1	253.701	62.9856	-1.35755	NA	1	down	--	--	Cellular Component: nucleus (GO:0005634);; Biological Process: flower development (GO:0009908);; Biological Process: cellular response to hypoxia (GO:0071456);;	--|5e-27|mus:103975306|hypothetical protein	--	--	VQ motif	VQ motif-containing protein 29 OS=Arabidopsis thaliana OX=3702 GN=VQ29 PE=2 SV=1	PREDICTED: uncharacterized protein LOC103975306 [Musa acuminata subsp. malaccensis]
TRINITY_DN47060_c0_g1	45.1325	7.42113	-1.63099	NA	1	down	--	--	Biological Process: proanthocyanidin biosynthetic process (GO:0010023);; Molecular Function: leucoanthocyanidin reductase activity (GO:0033788);;	K13081|1e-41|egu:105048528|K13081 LAR; leucoanthocyanidin reductase [EC:1.17.1.3]	[OU]	--	--	Leucoanthocyanidin reductase OS=Desmodium uncinatum OX=225101 GN=LAR PE=1 SV=1	leucoanthocyanidin reductase [Narcissus tazetta var. chinensis]
TRINITY_DN48287_c0_g1	375.255	113.79	-1.33175	NA	1	down	[Q]	Secondary metabolites biosynthesis, transport and catabolism	Molecular Function: iron ion binding (GO:0005506);; Cellular Component: membrane (GO:0016020);; Cellular Component: integral component of membrane (GO:0016021);; Molecular Function: oxidoreductase activity, acting on paired donors, with incorporation or reduction of molecular oxygen, NAD(P)H as one donor, and incorporation of one atom of oxygen (GO:0016709);; Molecular Function: heme binding (GO:…	--|1e-170|aof:109838983|hypothetical protein	[Q]	Secondary metabolites biosynthesis, transport and catabolism	Cytochrome P450;; Cytochrome P450;; Cytochrome P450	Cytochrome P450 71A9 OS=Glycine max OX=3847 GN=CYP71A9 PE=2 SV=1	cytochrome P450 71A1-like [Asparagus officinalis]
TRINITY_DN48801_c2_g1	82.0557	22.453	-1.08236	NA	1	down	--	--	--	--|5e-06|aof:109824811|hypothetical protein	--	--	--	--	--
TRINITY_DN40562_c1_g2	22.3992	0	-2.00896	NA	1	down	--	--	Molecular Function: protein serine/threonine phosphatase activity (GO:0004722);; Cellular Component: nucleus (GO:0005634);; Cellular Component: cytosol (GO:0005829);; Molecular Function: metal ion binding (GO:0046872);; Biological Process: regulation of defense response to virus (GO:0050688);;	K14803|2e-32|aof:109820882|K14803 PTC2_3; protein phosphatase PTC2/3 [EC:3.1.3.16]	[T]	Signal transduction mechanisms	Protein phosphatase 2C	Probable protein phosphatase 2C 57 OS=Oryza sativa subsp. japonica OX=39947 GN=Os06g0597200 PE=2 SV=1	probable protein phosphatase 2C 57 [Asparagus officinalis]
TRINITY_DN42252_c1_g1	2.4959	60.2096	2.17561	NA	1	up	[C]	Energy production and conversion	Cellular Component: peroxisome (GO:0005777);; Molecular Function: glycolate oxidase activity (GO:0008891);; Biological Process: photorespiration (GO:0009853);; Biological Process: oxidative photosynthetic carbon pathway (GO:0009854);; Biological Process: regulation of photosynthesis (GO:0010109);; Molecular Function: FMN binding (GO:0010181);; Biological Process: modulation by virus of host morph…	K11517|1e-112|aof:109848969|K11517 HAO; (S)-2-hydroxy-acid oxidase [EC:1.1.3.15]	[C]	Energy production and conversion	FMN-dependent dehydrogenase	Peroxisomal (S)-2-hydroxy-acid oxidase GLO4 OS=Oryza sativa subsp. japonica OX=39947 GN=GLO4 PE=2 SV=2	peroxisomal (S)-2-hydroxy-acid oxidase GLO4-like [Asparagus officinalis]
TRINITY_DN49008_c2_g1	818.886	3419.1	1.68364	0.00237901	0.871783	up	--	--	Molecular Function: hydrolase activity, hydrolyzing O-glycosyl compounds (GO:0004553);; Cellular Component: cell wall (GO:0005618);; Biological Process: plant-type cell wall biogenesis (GO:0009832);; Biological Process: xyloglucan metabolic process (GO:0010411);; Molecular Function: xyloglucan:xyloglucosyl transferase activity (GO:0016762);; Cellular Component: apoplast (GO:0048046);; Biological …	K08235|1e-122|aof:109840447|K08235 E2.4.1.207; xyloglucan:xyloglucosyl transferase [EC:2.4.1.207]	--	--	Xyloglucan endo-transglycosylase (XET) C-terminus;; Glycosyl hydrolases family 16;; Glycosyl hydrolases family 16	Probable xyloglucan endotransglucosylase/hydrolase protein 25 OS=Arabidopsis thaliana OX=3702 GN=XTH25 PE=2 SV=2	xyloglucan endotransglucosylase/hydrolase protein 24-like [Asparagus officinalis]
TRINITY_DN45375_c2_g1	0.296933	21.1413	1.24263	NA	1	up	--	--	Cellular Component: nucleosome (GO:0000786);; Cellular Component: nuclear chromatin (GO:0000790);; Molecular Function: DNA binding (GO:0003677);; Biological Process: chromatin silencing (GO:0006342);;	K11251|3e-16|aof:109824271|K11251 H2A; histone H2A	[B]	Chromatin structure and dynamics	--	Probable histone H2A.3 OS=Oryza sativa subsp. japonica OX=39947 GN=Os08g0427700 PE=3 SV=1	hypothetical protein TSUD_101900 [Trifolium subterraneum]
TRINITY_DN45972_c1_g5	15.7108	0.865852	-1.44982	NA	1	down	--	--	--	--|4e-39|aof:109843843|hypothetical protein	[R]	General function prediction only	--	Retrovirus-related Pol polyprotein from transposon RE1 OS=Arabidopsis thaliana OX=3702 GN=RE1 PE=2 SV=1	Retrovirus-related Pol polyprotein from transposon TNT 1-94 [Cajanus cajan]
TRINITY_DN50936_c0_g2	0.619247	36.2939	1.63302	NA	1	up	[E]	Amino acid transport and metabolism	Molecular Function: magnesium ion binding (GO:0000287);; Molecular Function: shikimate kinase activity (GO:0004765);; Molecular Function: ATP binding (GO:0005524);; Biological Process: aromatic amino acid family biosynthetic process (GO:0009073);; Biological Process: chorismate biosynthetic process (GO:0009423);; Cellular Component: chloroplast (GO:0009507);; Cellular Component: plastid (GO:00095…	K00891|7e-92|pda:103703479|K00891 E2.7.1.71; shikimate kinase [EC:2.7.1.71]	--	--	Shikimate kinase;; Dephospho-CoA kinase;; Shikimate kinase	Shikimate kinase 3, chloroplastic OS=Oryza sativa subsp. japonica OX=39947 GN=SK3 PE=1 SV=2	PREDICTED: shikimate kinase 3, chloroplastic-like [Phoenix dactylifera]
TRINITY_DN41089_c0_g2	89.0667	257.677	1.38066	0.00122667	0.661773	up	--	--	--	--|2e-60|pda:103721140|hypothetical protein	--	--	--	F-box protein At4g35930 OS=Arabidopsis thaliana OX=3702 GN=At4g35930 PE=2 SV=1	PREDICTED: F-box protein At4g35930-like [Phoenix dactylifera]
TRINITY_DN55204_c1_g1	169.072	46.4024	-1.35698	NA	1	down	[P]	Inorganic ion transport and metabolism	Cellular Component: Golgi membrane (GO:0000139);; Molecular Function: magnesium ion binding (GO:0000287);; Molecular Function: phospholipid-translocating ATPase activity (GO:0004012);; Molecular Function: ATP binding (GO:0005524);; Cellular Component: trans-Golgi network (GO:0005802);; Cellular Component: plasma membrane (GO:0005886);; Cellular Component: integral component of membrane (GO:001602…	K01530|1e-106|aof:109844563|K01530 E7.6.2.1; phospholipid-translocating ATPase [EC:7.6.2.1]	[R]	General function prediction only	Phospholipid-translocating P-type ATPase C-terminal	Phospholipid-transporting ATPase 10 OS=Arabidopsis thaliana OX=3702 GN=ALA10 PE=3 SV=1	putative phospholipid-transporting ATPase 9 [Asparagus officinalis]
TRINITY_DN40423_c1_g2	74.3248	19.7161	-1.60556	0.00250172	0.879112	down	--	--	--	--|1e-52|aof:109832185|hypothetical protein	--	--	Auxin responsive protein	Auxin-responsive protein SAUR76 OS=Arabidopsis thaliana OX=3702 GN=SAUR76 PE=1 SV=1	uncharacterized protein LOC109832185 [Asparagus officinalis]
TRINITY_DN34578_c0_g1	145.569	6.25689	-2.50331	0.000384549	0.339858	down	--	--	--	K22761|0.0|aof:109837842|K22761 PRIMPOL; DNA-directed primase/polymerase protein [EC:2.7.7.102 2.7.7.7]	--	--	Herpesviridae UL52/UL70 DNA primase	--	DNA-directed primase/polymerase protein isoform X1 [Asparagus officinalis]
TRINITY_DN50732_c2_g4	48.3253	8.49391	-1.85699	0.00293514	0.951589	down	[Z]	Cytoskeleton	Molecular Function: microtubule motor activity (GO:0003777);; Molecular Function: ATP binding (GO:0005524);; Cellular Component: microtubule (GO:0005874);; Biological Process: microtubule-based movement (GO:0007018);;	--|1e-135|aof:109831781|hypothetical protein	[Z]	Cytoskeleton	Kinesin motor domain	Kinesin-like protein KIN-14O OS=Oryza sativa subsp. japonica OX=39947 GN=KIN14O PE=2 SV=2	kinesin-like protein KIN-14O [Asparagus officinalis]
TRINITY_DN33181_c0_g1	25.6918	0.370949	-2.79191	8.32e-05	0.129274	down	--	--	Cellular Component: Golgi membrane (GO:0000139);; Cellular Component: Golgi apparatus (GO:0005794);; Cellular Component: plasma membrane (GO:0005886);; Biological Process: plant-type cell wall modification (GO:0009827);; Cellular Component: integral component of membrane (GO:0016021);; Biological Process: cellulose biosynthetic process (GO:0030244);; Biological Process: pectin biosynthetic proces…	--|0.0|aof:109850951|hypothetical protein	--	--	GDSL/SGNH-like Acyl-Esterase family found in Pmr5 and Cas1p;; PMR5 N terminal Domain	Protein trichome birefringence-like 3 OS=Arabidopsis thaliana OX=3702 GN=TBL3 PE=2 SV=1	protein trichome birefringence-like 3 isoform X1 [Asparagus officinalis]
TRINITY_DN49622_c1_g1	65.8248	12.6898	-1.68102	0.00957664	0.99996	down	--	--	--	K14399|2e-09|egu:105047939|K14399 CLP1; polyribonucleotide 5'-hydroxyl-kinase [EC:2.7.1.78]	--	--	--	--	uncharacterized protein A4U43_C03F4100 [Asparagus officinalis]
TRINITY_DN28726_c0_g2	1.24795	11.998	1.1877	NA	1	up	--	--	Molecular Function: transcription coregulator activity (GO:0003712);; Cellular Component: nucleus (GO:0005634);; Biological Process: transcription, DNA-templated (GO:0006351);; Biological Process: shade avoidance (GO:0009641);; Biological Process: brassinosteroid mediated signaling pathway (GO:0009742);; Biological Process: developmental process (GO:0032502);; Biological Process: regulation of gr…	--|6e-21|pda:103712683|hypothetical protein	--	--	--	Transcription factor PAR1 OS=Arabidopsis thaliana OX=3702 GN=PAR1 PE=1 SV=1	PREDICTED: transcription factor bHLH149-like [Phoenix dactylifera]
TRINITY_DN54188_c1_g11	41.0467	4.79205	-1.30941	NA	1	down	--	--	Molecular Function: structural constituent of cell wall (GO:0005199);;	--|2e-19|dct:110107090|hypothetical protein	--	--	--	Vegetative cell wall protein gp1 OS=Chlamydomonas reinhardtii OX=3055 GN=GP1 PE=1 SV=1	PREDICTED: basic proline-rich protein-like, partial [Oryza sativa Japonica Group]
TRINITY_DN34953_c1_g3	23.1892	0.948184	-1.24989	NA	1	down	--	--	--	--|8e-18|aof:109846096|hypothetical protein	--	--	--	--	uncharacterized protein LOC109846096 [Asparagus officinalis]
TRINITY_DN51671_c1_g2	0.654086	30.528	1.48857	NA	1	up	--	--	Cellular Component: cytochrome b6f complex (GO:0009512);; Cellular Component: chloroplast thylakoid membrane (GO:0009535);; Biological Process: photosynthesis (GO:0015979);; Cellular Component: integral component of membrane (GO:0016021);; Biological Process: oxidation-reduction process (GO:0055114);;	--|1e-54|aof:109848198|hypothetical protein	--	--	PetM family of cytochrome b6f complex subunit 7	Cytochrome b6-f complex subunit 7 (Fragment) OS=Spinacia oleracea OX=3562 GN=petM PE=1 SV=1	uncharacterized protein LOC109848198 [Asparagus officinalis]
TRINITY_DN36206_c2_g1	37.3972	113.598	1.39443	0.00378454	0.99996	up	--	--	Cellular Component: heterochromatin (GO:0000792);; Cellular Component: nucleus (GO:0005634);; Biological Process: transcription, DNA-templated (GO:0006351);; Biological Process: regulation of transcription, DNA-templated (GO:0006355);; Molecular Function: histone demethylase activity (H3-K9 specific) (GO:0032454);; Biological Process: positive regulation of gene expression, epigenetic (GO:0045815…	--|1e-163|aof:109837128|hypothetical protein	[R]	General function prediction only	jmjN domain	Lysine-specific demethylase JMJ706 OS=Oryza sativa subsp. japonica OX=39947 GN=JMJ706 PE=2 SV=1	lysine-specific demethylase JMJ706-like isoform X8 [Asparagus officinalis]
TRINITY_DN46702_c0_g2	80.9441	28.2329	-1.08286	NA	1	down	--	--	Cellular Component: nucleus (GO:0005634);; Cellular Component: cytosol (GO:0005829);; Biological Process: transcription, DNA-templated (GO:0006351);; Biological Process: response to auxin (GO:0009733);; Biological Process: jasmonic acid mediated signaling pathway (GO:0009867);; Biological Process: xylem and phloem pattern formation (GO:0010051);; Biological Process: primary shoot apical meristem …	--|1e-22|pda:103723843|hypothetical protein	[R]	General function prediction only	--	Protein TOPLESS OS=Arabidopsis thaliana OX=3702 GN=TPL PE=1 SV=1	PREDICTED: protein TPR3-like isoform X1 [Phoenix dactylifera]
TRINITY_DN58899_c0_g1	0.296933	19.857	1.20284	NA	1	up	--	--	Cellular Component: plasma membrane (GO:0005886);; Biological Process: cellulose microfibril organization (GO:0010215);; Biological Process: cell growth (GO:0016049);; Cellular Component: anchored component of membrane (GO:0031225);;	--|0.0|aof:109839546|hypothetical protein	--	--	COBRA-like protein	COBRA-like protein 6 OS=Arabidopsis thaliana OX=3702 GN=COBL6 PE=2 SV=2	uncharacterized protein A4U43_C04F33740 [Asparagus officinalis]
TRINITY_DN45668_c0_g1	47.4897	5.41091	-1.87816	0.00703929	0.99996	down	--	--	--	--|1e-138|aof:109850545|hypothetical protein	[R]	General function prediction only	Leucine rich repeat;; Leucine Rich repeats (2 copies);; Leucine Rich Repeat;; Leucine Rich repeat	Receptor-like protein EIX2 OS=Solanum lycopersicum OX=4081 GN=EIX2 PE=1 SV=2	LRR receptor-like serine/threonine-protein kinase GSO1 [Asparagus officinalis]
TRINITY_DN41353_c0_g2	528.198	154.386	-1.03948	NA	1	down	--	--	--	--|6e-49|aof:109832253|hypothetical protein	--	--	Protein of unknown function (DUF740)	--	uncharacterized protein LOC109832253 [Asparagus officinalis]
TRINITY_DN50907_c1_g2	96.8842	27.996	-1.47734	0.0066555	0.99996	down	--	--	Molecular Function: CDP-diacylglycerol-inositol 3-phosphatidyltransferase activity (GO:0003881);; Cellular Component: endoplasmic reticulum (GO:0005783);; Cellular Component: Golgi apparatus (GO:0005794);; Biological Process: phospholipid biosynthetic process (GO:0008654);; Cellular Component: integral component of membrane (GO:0016021);; Molecular Function: metal ion binding (GO:0046872);;	--|1e-144|aof:109826786|hypothetical protein	--	--	Myb/SANT-like DNA-binding domain	Probable CDP-diacylglycerol--inositol 3-phosphatidyltransferase 2 OS=Arabidopsis thaliana OX=3702 GN=PIS2 PE=2 SV=2	LOW QUALITY PROTEIN: putative DNA helicase INO80 [Asparagus officinalis]
TRINITY_DN37699_c3_g1	2.18305	13.5159	1.13074	NA	1	up	--	--	--	--	--	--	--	--	hypothetical protein BC332_27106 [Capsicum chinense]
TRINITY_DN44486_c0_g2	23.8264	94.0443	1.19269	NA	1	up	--	--	--	--|8e-08|pda:103695721|hypothetical protein	--	--	--	--	PREDICTED: rho GTPase-activating protein 7-like isoform X3 [Phoenix dactylifera]
TRINITY_DN50710_c0_g2	20.6538	70.549	1.465	0.00703615	0.99996	up	[K]	Transcription	Biological Process: double-strand break repair via homologous recombination (GO:0000724);; Molecular Function: DNA binding (GO:0003677);; Cellular Component: nucleus (GO:0005634);; Cellular Component: chromosome (GO:0005694);; Cellular Component: cytoplasm (GO:0005737);; Biological Process: DNA replication (GO:0006260);; Biological Process: base-excision repair (GO:0006284);; Molecular Function: …	--|1e-29|egu:105042835|hypothetical protein	--	--	--	F-box protein SKIP23 OS=Arabidopsis thaliana OX=3702 GN=SKIP23 PE=1 SV=1	PREDICTED: F-box protein SKIP23-like [Elaeis guineensis]
TRINITY_DN53813_c3_g2	33.2204	238.778	1.83519	0.00712342	0.99996	up	--	--	Biological Process: immune response-regulating signaling pathway (GO:0002764);; Molecular Function: protein serine/threonine kinase activity (GO:0004674);; Molecular Function: ATP binding (GO:0005524);; Cellular Component: plasma membrane (GO:0005886);; Biological Process: plant-type hypersensitive response (GO:0009626);; Biological Process: defense response signaling pathway, resistance gene-ind…	--|3e-16|aof:109841332|hypothetical protein	--	--	--	LRR receptor-like serine/threonine-protein kinase EFR OS=Arabidopsis thaliana OX=3702 GN=EFR PE=1 SV=1	LRR receptor-like serine/threonine-protein kinase EFR [Asparagus officinalis]
TRINITY_DN33403_c0_g1	1.89258	20.7127	1.30744	NA	1	up	--	--	Molecular Function: nucleic acid binding (GO:0003676);; Molecular Function: RNA-DNA hybrid ribonuclease activity (GO:0004523);; Molecular Function: metal ion binding (GO:0046872);;	--|3e-86|aof:109829595|hypothetical protein	[R]	General function prediction only	Reverse transcriptase (RNA-dependent DNA polymerase)	Putative ribonuclease H protein At1g65750 OS=Arabidopsis thaliana OX=3702 GN=At1g65750 PE=3 SV=1	uncharacterized protein LOC109829595 [Asparagus officinalis]
TRINITY_DN52393_c0_g4	448.747	1844.7	1.68104	0.00203834	0.808485	up	--	--	--	--|1e-148|aof:109848919|hypothetical protein	--	--	--	Protein NETWORKED 4B OS=Arabidopsis thaliana OX=3702 GN=NET4B PE=2 SV=1	LOW QUALITY PROTEIN: protein NETWORKED 4B-like [Asparagus officinalis]
TRINITY_DN44441_c2_g2	20.5709	2.86507	-1.31765	NA	1	down	[I]	Lipid transport and metabolism	Molecular Function: acetate-CoA ligase activity (GO:0003987);; Molecular Function: ATP binding (GO:0005524);; Cellular Component: cytosol (GO:0005829);; Biological Process: acetate metabolic process (GO:0006083);; Biological Process: fatty acid metabolic process (GO:0006631);; Cellular Component: chloroplast (GO:0009507);; Cellular Component: glyoxysome (GO:0009514);; Cellular Component: chloropl…	K01895|3e-42|mus:103987283|K01895 ACSS1_2; acetyl-CoA synthetase [EC:6.2.1.1]	[I]	Lipid transport and metabolism	AMP-binding enzyme	Acetyl-coenzyme A synthetase, chloroplastic/glyoxysomal OS=Arabidopsis thaliana OX=3702 GN=ACS PE=1 SV=1	PREDICTED: acetyl-coenzyme A synthetase, chloroplastic/glyoxysomal-like [Musa acuminata subsp. malaccensis]
TRINITY_DN48774_c2_g3	21.9363	0	-1.13531	NA	1	down	--	--	--	--|1e-74|aof:109846096|hypothetical protein	[R]	General function prediction only	Retrotransposon gag protein	--	uncharacterized protein LOC109846096 [Asparagus officinalis]
TRINITY_DN58093_c2_g1	117.44	28.8448	-1.10947	NA	1	down	--	--	Molecular Function: nutrient reservoir activity (GO:0045735);;	--|3e-55|aof:109847164|hypothetical protein	[R]	General function prediction only	Retrotransposon gag protein;; Retroviral aspartyl protease	Glutenin, high molecular weight subunit DX5 OS=Triticum aestivum OX=4565 GN=GLU-1D-1D PE=3 SV=5	uncharacterized protein LOC109847164 [Asparagus officinalis]
TRINITY_DN39575_c1_g7	45.2741	13.4638	-1.01103	NA	1	down	[R]	General function prediction only	Molecular Function: structural constituent of cell wall (GO:0005199);; Cellular Component: extracellular region (GO:0005576);; Cellular Component: cell wall (GO:0005618);; Cellular Component: plasmodesma (GO:0009506);; Biological Process: cell wall organization (GO:0071555);;	--|3e-19|ats:109763898|hypothetical protein	--	--	Helicase conserved C-terminal domain	Leucine-rich repeat extensin-like protein 5 OS=Arabidopsis thaliana OX=3702 GN=LRX5 PE=2 SV=2	unnamed protein product [Chondrus crispus]
TRINITY_DN50502_c1_g2	1.98117	57.8682	1.46773	NA	1	up	--	--	--	K05573|3e-08|dct:114581250|K05573 ndhB; NAD(P)H-quinone oxidoreductase subunit 2 [EC:7.1.1.2]	--	--	--	--	hypothetical protein M569_00222, partial [Genlisea aurea]
TRINITY_DN46938_c0_g1	64.9353	286.776	1.47402	NA	1	up	[E]	Amino acid transport and metabolism	Cellular Component: vacuolar membrane (GO:0005774);; Cellular Component: plasma membrane (GO:0005886);; Molecular Function: amino acid transmembrane transporter activity (GO:0015171);; Cellular Component: integral component of membrane (GO:0016021);; Cellular Component: intracellular membrane-bounded organelle (GO:0043231);;	--|0.0|egu:105037564|hypothetical protein	[E]	Amino acid transport and metabolism	Amino acid permease;; Amino acid permease	Cationic amino acid transporter 8, vacuolar OS=Arabidopsis thaliana OX=3702 GN=CAT8 PE=2 SV=1	PREDICTED: LOW QUALITY PROTEIN: cationic amino acid transporter 5-like [Elaeis guineensis]
TRINITY_DN52436_c4_g2	3.61166	38.2419	1.08829	NA	1	up	--	--	--	--|8e-16|pda:103700244|hypothetical protein	[R]	General function prediction only	--	--	PREDICTED: uncharacterized protein LOC103700244, partial [Phoenix dactylifera]
TRINITY_DN31329_c0_g1	94.9305	7.01011	-1.48421	NA	1	down	--	--	--	--|5e-11|mus:108953597|hypothetical protein	--	--	--	--	PREDICTED: uncharacterized protein LOC108953597 [Musa acuminata subsp. malaccensis]
TRINITY_DN38718_c1_g2	230.859	92.0045	-1.18356	0.00781766	0.99996	down	--	--	--	--|2e-17|pda:103700167|hypothetical protein	--	--	--	--	PREDICTED: uncharacterized protein LOC103700167 [Phoenix dactylifera]
TRINITY_DN54515_c1_g1	10.0037	75.1127	1.09489	NA	1	up	[V]	Defense mechanisms	Molecular Function: ATP binding (GO:0005524);; Biological Process: basipetal auxin transport (GO:0010540);; Cellular Component: integral component of membrane (GO:0016021);; Molecular Function: ATPase activity, coupled to transmembrane movement of substances (GO:0042626);;	K05658|0.0|egu:105057822|K05658 ABCB1; ATP-binding cassette, subfamily B (MDR/TAP), member 1 [EC:7.6.2.2]	[Q]	Secondary metabolites biosynthesis, transport and catabolism	ABC transporter transmembrane region;; ABC transporter;; RecF/RecN/SMC N terminal domain;; P-loop containing region of AAA domain;; AAA domain;; Predicted ATPase of the ABC class;; Zeta toxin;; Domain of unknown function DUF87	ABC transporter B family member 21 OS=Arabidopsis thaliana OX=3702 GN=ABCB21 PE=1 SV=2	PREDICTED: ABC transporter B family member 21-like [Elaeis guineensis]
TRINITY_DN57644_c2_g2	14.9108	0.288617	-1.186	NA	1	down	--	--	Molecular Function: transmembrane receptor protein serine/threonine kinase activity (GO:0004675);; Molecular Function: ATP binding (GO:0005524);; Cellular Component: plasma membrane (GO:0005886);; Biological Process: protein phosphorylation (GO:0006468);; Biological Process: cell surface receptor signaling pathway (GO:0007166);; Cellular Component: integral component of membrane (GO:0016021);;	--|3e-08|ats:109732106|hypothetical protein	[T]	Signal transduction mechanisms	--	Proline-rich receptor-like protein kinase PERK2 OS=Arabidopsis thaliana OX=3702 GN=PERK2 PE=2 SV=3	hypothetical protein TanjilG_19463 [Lupinus angustifolius]
TRINITY_DN41002_c2_g3	0.925637	71.6131	2.06227	NA	1	up	--	--	Molecular Function: transmembrane receptor protein serine/threonine kinase activity (GO:0004675);; Molecular Function: ATP binding (GO:0005524);; Cellular Component: plasma membrane (GO:0005886);; Biological Process: protein phosphorylation (GO:0006468);; Biological Process: cell surface receptor signaling pathway (GO:0007166);; Cellular Component: integral component of membrane (GO:0016021);;	--|4e-12|bdi:100827649|hypothetical protein	[T]	Signal transduction mechanisms	--	Proline-rich receptor-like protein kinase PERK2 OS=Arabidopsis thaliana OX=3702 GN=PERK2 PE=2 SV=3	PREDICTED: leucine-rich repeat extensin-like protein 4 isoform X2 [Pyrus x bretschneideri]
TRINITY_DN52248_c1_g1	45.0292	5.67933	-2.21547	0.000347337	0.319501	down	--	--	--	K15015|0.0|aof:109821950|K15015 SLC32A; solute carrier family 32 (vesicular inhibitory amino acid transporter)	[E]	Amino acid transport and metabolism	Transmembrane amino acid transporter protein	Amino acid transporter AVT1C OS=Arabidopsis thaliana OX=3702 GN=AVT1C PE=1 SV=1	vacuolar amino acid transporter 1-like [Asparagus officinalis]
TRINITY_DN37217_c1_g1	0.890798	26.5935	1.24528	NA	1	up	--	--	--	--|1e-17|pda:103699378|hypothetical protein	[R]	General function prediction only	Domain of unknown function (DUF4283);; Zinc knuckle	--	hypothetical protein L195_g034218, partial [Trifolium pratense]
TRINITY_DN52397_c1_g1	59.0477	2.59788	-2.29156	0.00129037	0.661773	down	--	--	Cellular Component: extracellular region (GO:0005576);; Cellular Component: cell wall (GO:0005618);;	--|8e-44|aof:109839353|hypothetical protein	--	--	--	Putative cell wall protein OS=Arabidopsis thaliana OX=3702 GN=At2g20870 PE=2 SV=2	putative cell wall protein [Asparagus officinalis]
TRINITY_DN41637_c0_g1	285.501	70.004	-1.20447	NA	1	down	--	--	Molecular Function: transcription corepressor activity (GO:0003714);; Cellular Component: nucleus (GO:0005634);; Biological Process: transcription, DNA-templated (GO:0006351);; Biological Process: regulation of transcription, DNA-templated (GO:0006355);; Biological Process: defense response (GO:0006952);; Biological Process: response to wounding (GO:0009611);; Biological Process: response to jasm…	K13464|2e-29|aof:109820456|K13464 JAZ; jasmonate ZIM domain-containing protein	--	--	--	Protein TIFY 10B OS=Arabidopsis thaliana OX=3702 GN=TIFY10B PE=1 SV=1	protein TIFY 10c-like [Asparagus officinalis]
TRINITY_DN48109_c1_g1	21.2473	0.577234	-1.12618	NA	1	down	--	--	Molecular Function: RNA polymerase II transcription factor activity, sequence-specific DNA binding (GO:0000981);; Molecular Function: transcription factor activity, RNA polymerase II transcription factor recruiting (GO:0001135);; Biological Process: response to hypoxia (GO:0001666);; Molecular Function: DNA-binding transcription factor activity (GO:0003700);; Cellular Component: nucleus (GO:00056…	--|2e-08|osa:4335671|hypothetical protein	[K]	Transcription	--	Transcription factor MYB30 OS=Arabidopsis thaliana OX=3702 GN=MYB30 PE=1 SV=1	hypothetical protein L195_g034761, partial [Trifolium pratense]
TRINITY_DN41159_c0_g1	200.519	15.7816	-2.53749	NA	1	down	--	--	Cellular Component: extracellular region (GO:0005576);; Biological Process: gibberellic acid mediated signaling pathway (GO:0009740);; Biological Process: response to sucrose (GO:0009744);; Biological Process: response to glucose (GO:0009749);; Biological Process: response to fructose (GO:0009750);; Biological Process: response to karrikin (GO:0080167);;	--|1e-42|egu:105057659|hypothetical protein	--	--	--	Gibberellin-regulated protein 6 OS=Arabidopsis thaliana OX=3702 GN=GASA6 PE=3 SV=1	PREDICTED: protein GAST1 [Elaeis guineensis]
TRINITY_DN46493_c1_g3	5.24743	50.658	2.03185	0.00316882	0.998799	up	--	--	--	--	--	--	--	--	hypothetical protein AK812_SmicGene43486, partial [Symbiodinium microadriaticum]
TRINITY_DN46485_c0_g3	15.2954	46.2793	1.00956	NA	1	up	[H]	Coenzyme transport and metabolism	Molecular Function: dihydroneopterin aldolase activity (GO:0004150);; Cellular Component: cytosol (GO:0005829);; Biological Process: tetrahydrofolate biosynthetic process (GO:0046654);; Biological Process: folic acid biosynthetic process (GO:0046656);; Molecular Function: 7,8-dihydromonapterin aldolase activity (GO:0102083);;	K01633|3e-30|aof:109844084|K01633 folB; 7,8-dihydroneopterin aldolase/epimerase/oxygenase [EC:4.1.2.25 5.1.99.8 1.13.11.81]	--	--	Dihydroneopterin aldolase	Dihydroneopterin aldolase 2 OS=Arabidopsis thaliana OX=3702 GN=FOLB2 PE=1 SV=1	dihydroneopterin aldolase 2-like [Asparagus officinalis]
TRINITY_DN40482_c1_g1	19.3164	0.938087	-1.68474	NA	1	down	--	--	Molecular Function: DNA binding (GO:0003677);; Molecular Function: glutathione transferase activity (GO:0004364);; Cellular Component: nucleus (GO:0005634);; Cellular Component: cytoplasm (GO:0005737);; Biological Process: toxin catabolic process (GO:0009407);; Biological Process: response to toxic substance (GO:0009636);;	--|1e-54|aof:109843772|hypothetical protein	--	--	--	Glutathione S-transferase T3 OS=Arabidopsis thaliana OX=3702 GN=GSTT3 PE=2 SV=1	glutathione S-transferase T3-like [Asparagus officinalis]
TRINITY_DN41605_c1_g6	0.593865	22.6917	1.59441	NA	1	up	--	--	Molecular Function: structural constituent of cell wall (GO:0005199);;	--|2e-20|pda:103705844|hypothetical protein	--	--	--	Vegetative cell wall protein gp1 OS=Chlamydomonas reinhardtii OX=3055 GN=GP1 PE=1 SV=1	PREDICTED: leucine-rich repeat extensin-like protein 4 isoform X2 [Pyrus x bretschneideri]
TRINITY_DN39661_c2_g2	35.1831	5.16391	-1.51822	NA	1	down	--	--	Cellular Component: nucleolus (GO:0005730);; Biological Process: transcription, DNA-templated (GO:0006351);; Biological Process: regulation of transcription, DNA-templated (GO:0006355);; Biological Process: response to salt stress (GO:0009651);; Biological Process: response to abscisic acid (GO:0009737);;	K14324|1e-11|dct:110101715|K14324 SAP18; histone deacetylase complex subunit SAP18	[K]	Transcription	--	Histone deacetylase complex subunit SAP18 OS=Arabidopsis thaliana OX=3702 GN=At2g45640 PE=1 SV=1	PREDICTED: histone deacetylase complex subunit SAP18-like, partial [Juglans regia]
TRINITY_DN37046_c0_g4	0.654086	21.8776	1.69464	NA	1	up	--	--	Biological Process: phosphorelay signal transduction system (GO:0000160);; Molecular Function: DNA-binding transcription factor activity (GO:0003700);; Cellular Component: nucleus (GO:0005634);; Biological Process: transcription, DNA-templated (GO:0006351);; Biological Process: cytokinin-activated signaling pathway (GO:0009736);; Molecular Function: sequence-specific DNA binding (GO:0043565);; Bi…	K14491|1e-37|aof:109819734|K14491 ARR-B; two-component response regulator ARR-B family	[K]	Transcription	--	Two-component response regulator ORR22 OS=Oryza sativa subsp. japonica OX=39947 GN=RR22 PE=2 SV=1	two-component response regulator ORR22-like [Asparagus officinalis]
TRINITY_DN42212_c2_g2	39.3791	2.99912	-2.07378	NA	1	down	--	--	Molecular Function: aconitate hydratase activity (GO:0003994);; Cellular Component: cytoplasm (GO:0005737);; Biological Process: glyoxylate cycle (GO:0006097);; Molecular Function: metal ion binding (GO:0046872);; Molecular Function: 4 iron, 4 sulfur cluster binding (GO:0051539);;	K01681|6e-20|aof:109837744|K01681 ACO; aconitate hydratase [EC:4.2.1.3]	[AJ]	--	--	Putative aconitate hydratase, cytoplasmic OS=Oryza sativa subsp. japonica OX=39947 GN=Os08g0191100 PE=3 SV=1	hypothetical protein AMTR_s00115p00015570, partial [Amborella trichopoda]
TRINITY_DN57604_c0_g2	27.5241	108.177	1.54118	0.0091966	0.99996	up	--	--	--	--|2e-77|aof:109842571|hypothetical protein	--	--	--	--	uncharacterized protein LOC109842571 [Asparagus officinalis]
TRINITY_DN47977_c0_g1	51.5568	11.3271	-1.28197	NA	1	down	--	--	Cellular Component: Golgi membrane (GO:0000139);; Cellular Component: cytoplasm (GO:0005737);; Cellular Component: vacuole (GO:0005773);; Cellular Component: integral component of membrane (GO:0016021);; Molecular Function: transferase activity, transferring glycosyl groups (GO:0016757);; Biological Process: cell wall biogenesis (GO:0042546);; Biological Process: cell wall organization (GO:007155…	--|1e-61|aof:109834795|hypothetical protein	[S]	Function unknown	Glycosyltransferase family 92	Galactan beta-1,4-galactosyltransferase GALS2 OS=Arabidopsis thaliana OX=3702 GN=GALS2 PE=2 SV=1	galactan beta-1,4-galactosyltransferase GALS3-like [Asparagus officinalis]
TRINITY_DN39083_c1_g2	11.5133	513.768	3.00666	1.85e-05	0.0448303	up	--	--	--	--|5e-30|zma:109940272|hypothetical protein	--	--	--	--	hypothetical protein A0H81_15005 [Grifola frondosa]
TRINITY_DN46336_c1_g1	7.04314	113.535	2.1457	0.00252207	0.879112	up	--	--	Cellular Component: apoplast (GO:0048046);;	--|5e-74|pda:103702649|hypothetical protein	--	--	Dirigent-like protein	Dirigent protein 19 OS=Arabidopsis thaliana OX=3702 GN=DIR19 PE=2 SV=1	Disease resistance response protein 206 [Apostasia shenzhenica]
TRINITY_DN49429_c1_g1	29.6559	4.28764	-1.08226	NA	1	down	--	--	--	--|4e-08|egu:105040048|hypothetical protein	--	--	--	--	Dimer_Tnp_hAT domain-containing protein [Cephalotus follicularis]
TRINITY_DN56866_c0_g2	82.5356	33.818	-1.14802	0.00993769	0.99996	down	--	--	--	--|5e-74|aof:109830180|hypothetical protein	--	--	--	--	uncharacterized protein LOC109830180 isoform X1 [Asparagus officinalis]
TRINITY_DN43880_c1_g6	0	24.8985	1.29448	NA	1	up	--	--	Molecular Function: DNA binding (GO:0003677);; Molecular Function: DNA-binding transcription factor activity (GO:0003700);; Cellular Component: nucleus (GO:0005634);; Biological Process: transcription, DNA-templated (GO:0006351);; Biological Process: response to cold (GO:0009409);; Biological Process: stomatal lineage progression (GO:0010440);; Biological Process: positive regulation of transcrip…	--|1e-06|sita:101759762|hypothetical protein	--	--	--	Transcription factor ICE1 OS=Arabidopsis thaliana OX=3702 GN=SCRM PE=1 SV=1	PREDICTED: transcription factor ICE1-like [Solanum tuberosum]
TRINITY_DN47390_c3_g2	69.8907	12.3065	-1.73585	0.00820108	0.99996	down	--	--	--	--|1e-15|bdi:100839033|hypothetical protein	--	--	--	--	hypothetical protein BRADI_1g06907v3 [Brachypodium distachyon]
TRINITY_DN33348_c0_g1	165.967	29.2338	-1.95567	0.000950887	0.556614	down	--	--	--	--|2e-31|egu:105060060|hypothetical protein	--	--	--	--	uncharacterized protein A4U43_C03F7870 [Asparagus officinalis]
TRINITY_DN53188_c0_g2	49.958	9.432	-1.79575	0.00373093	0.99996	down	--	--	--	K01534|2e-88|aof:109842240|K01534 zntA; Cd2+/Zn2+-exporting ATPase [EC:3.6.3.3 7.2.2.12]	[P]	Inorganic ion transport and metabolism	--	Cadmium/zinc-transporting ATPase HMA2 OS=Oryza sativa subsp. japonica OX=39947 GN=HMA2 PE=1 SV=1	uncharacterized protein A4U43_C05F23540 [Asparagus officinalis]
TRINITY_DN41139_c1_g1	208.912	1015.54	1.70551	NA	1	up	--	--	Molecular Function: hydrolase activity, hydrolyzing O-glycosyl compounds (GO:0004553);; Cellular Component: cell wall (GO:0005618);; Cellular Component: Golgi apparatus (GO:0005794);; Biological Process: xyloglucan metabolic process (GO:0010411);; Molecular Function: xyloglucan:xyloglucosyl transferase activity (GO:0016762);; Biological Process: cell wall biogenesis (GO:0042546);; Cellular Compon…	K08235|1e-124|aof:109825771|K08235 E2.4.1.207; xyloglucan:xyloglucosyl transferase [EC:2.4.1.207]	--	--	Glycosyl hydrolases family 16;; Xyloglucan endo-transglycosylase (XET) C-terminus;; Glycosyl hydrolases family 16	Probable xyloglucan endotransglucosylase/hydrolase protein 23 OS=Arabidopsis thaliana OX=3702 GN=XTH23 PE=2 SV=1	probable xyloglucan endotransglucosylase/hydrolase protein 25 isoform X1 [Asparagus officinalis]
TRINITY_DN36629_c0_g1	218.911	40.2609	-1.84083	NA	1	down	--	--	Cellular Component: extracellular region (GO:0005576);; Cellular Component: cell wall (GO:0005618);; Molecular Function: pectinesterase activity (GO:0030599);; Biological Process: cell wall modification (GO:0042545);; Molecular Function: aspartyl esterase activity (GO:0045330);; Biological Process: pectin catabolic process (GO:0045490);; Molecular Function: pectinesterase inhibitor activity (GO:0…	--|0.0|egu:105042060|hypothetical protein	--	--	Pectinesterase;; Plant invertase/pectin methylesterase inhibitor	Probable pectinesterase/pectinesterase inhibitor 16 OS=Arabidopsis thaliana OX=3702 GN=PME16 PE=2 SV=1	PREDICTED: pectinesterase-like [Elaeis guineensis]

## Sheet: Table S5
Table S5. Transcription factors with full length CDS sequence used for dual luciferase assay.
GeneID	Full CDS sequence	COG_class	COG_class_annotation	GO_annotation	KEGG_annotation	KOG_class	KOG_class_annotation	Pfam_annotation	Swissprot_annotation	nr_annotation
TRINITY_DN37984_c0_g4	ATGGCTCTCCCACTCAACGAGAACGATTCTCAAGACATGGTCCTGTTCGAGGTGCTCAGAGAGGCCTCGGCCATGTCGACGTCGACGTCGGCCACAGCTCCACTGCTTCCAGCAGCAGCGCTGCCGGTTGCGTGCGCGCGCAAGCAGTACGCGAGGCAGCTGACGGGGCACGTGGGGAAGAAGCACTATAGAGGGGTAAGGCGCCGGCCGTGGGGGAAGTACGCGGCGGAGATCCGCGACTCGGCGCGGAACGGGGCAAGGCTGTGGCTGGGGACGTTCGATACGGCGGAGGAGGCGGCGATGGCGTACGACCGGGCAGCGTTTCGGATGCGAGGGGCGAAGGCGGTGCTCAATTTTACGCCTGGTCTAGCGATCGGTGAGGCTGTTGACGGTGGTTCG…	Molecular Function: DNA binding (GO:0003677);; Molecular Function: DNA-binding transcription factor activity (GO:0003700);; Cellular Component: nucleus (GO:0005634);; Biological Process: transcription, DNA-templated (GO:0006351);; Biological Process: defense response (GO:0006952);;	K13433|8e-56|egu:105043213|K13433 PTI5; pathogenesis-related genes transcriptional activator PTI5	--	--	AP2 domain	Pathogenesis-related genes transcriptional activator PTI5 OS=Solanum lycopersicum OX=4081 GN=PTI5 PE=2 SV=1	PREDICTED: pathogenesis-related genes transcriptional activator PTI5-like [Phoenix dactylifera]
TRINITY_DN43593_c1_g1	ATGAGCCACTTTGATGAGCTGAGTGGGCATGTCATGGACCAGAACCCCCACTTGGGCTTCATGGGCTACTCCAATGACAACTTCCTGCCTTTCTTGGAGAGCTTTTCGGGCCTGTTGCCCGTCGAATGCCCGAAACCGGCTGTGAATTCGTCCCTGGCAGCTTCGGCCGAAGAATGGAGGAAAGAAGAGAAGAAGAGGAAGGCAGAGACAGCCTCAGAGACCAATTCTGTCAGCTCTACAGCAACTCCTTCAGAAACTAAAAAGAAGAATAGAGGGAGAAGCAATTCAAAGGAAACGGAGAAGCCAAAGGAGGTGGTTCATGTGAGGGCAAGAAGAGGCCAAGCAACTGACAGCCATAGCCTAGCTGAGAGGGTGAGAAGAGAGAAGATAAATGACAGG…	Molecular Function: DNA binding (GO:0003677);; Molecular Function: DNA-binding transcription factor activity (GO:0003700);; Cellular Component: nucleus (GO:0005634);; Biological Process: transcription, DNA-templated (GO:0006351);; Biological Process: regulation of transcription, DNA-templated (GO:0006355);; Biological Process: positive regulation of shade avoidance (GO:1902448);;	--|1e-131|aof:109843984|hypothetical protein	--	--	Helix-loop-helix DNA-binding domain	Transcription factor BEE 1 OS=Arabidopsis thaliana OX=3702 GN=BEE1 PE=2 SV=1	transcription factor bHLH75-like [Asparagus officinalis]
TRINITY_DN45233_c0_g1	ATGAAAGTTAAATTCAATAGTTGGGAAAACACTGATGCTGAATTGCGATATCGCGAATTGTGTCTTGCCCTCAGTGAGGTAGCAGATCTGGTGGCCCCAATAAGTCATGAATATGATGACGTGAAGACTTGGATAGAAAACAAGTTCAATAGTCTACAATTAAATGAATCAAGTGTGAAGGGAAAAGGAATTTCAAAGACTCGTCAGTTCATGGAAGAAGAGAAGAAAGATGAAGAGGATGGATGCGAAAACATTTTGGATCCACTATCTCAAACTCGTAAAGGTCGACCCAAGAAAAATAGATTGAAGCCTTTAAGTAGGCGAAGCAAGCACAAATCTAATCAGTCTATTAACCCATCACAAATGCAAGTGGGTGTTGGAAATGCCACACAAGAGAGC…	Molecular Function: DNA-binding transcription factor activity (GO:0003700);; Cellular Component: nucleus (GO:0005634);; Molecular Function: zinc ion binding (GO:0008270);; Biological Process: red, far-red light phototransduction (GO:0009585);; Biological Process: far-red light signaling pathway (GO:0010018);; Biological Process: positive regulation of circadian rhythm (GO:0042753);; Biological Pr…	--|6e-88|aof:109821744|hypothetical protein	--	--	--	Protein FAR1-RELATED SEQUENCE 2 OS=Arabidopsis thaliana OX=3702 GN=FRS2 PE=1 SV=1	protein FAR-RED ELONGATED HYPOCOTYL 3-like [Asparagus officinalis]
TRINITY_DN35010_c0_g1	ATGTTGAATCCTCTATTCTCTTTTGAGGAATGTGGTTCAGATGCTAATTACCGTCCTCGAGGATTCATAAATGAATCTGCACACAAACCAGCTCATGTCTTCCCAGCAGAAGATATGGGCAATGGAGGAGGAGCTGTAGATGACCTATGGGCAAGTTATGGCTTCTACATCGCAAGTCCACTAGAGAAAGCTGCCCCCTTTACAGTACACGACAACTCACAATTTTGCCAGGATTCCATGGCAATAGATGATGCCAACTTTCATGCAATCTCCAATGCTATGCAAATGTTCGAGAGGCCAGCAGCAGCATTTGAAGGAGCTCTGGATAGGTCTGTAATGACTGCAACAGTCGAGCTGCTCTCTCCGAAAGAGAAGTCTACCCCTGCTCTCTTTTCGTCA…	Molecular Function: transcription factor activity, transcription factor binding (GO:0000989);; Molecular Function: DNA-binding transcription factor activity (GO:0003700);; Cellular Component: nucleus (GO:0005634);; Biological Process: transcription, DNA-templated (GO:0006351);; Biological Process: response to gibberellin (GO:0009739);; Biological Process: gibberellic acid mediated signaling pathw…	--|0.0|pda:103724041|hypothetical protein	--	--	GRAS domain family	DELLA protein RGL1 OS=Arabidopsis thaliana OX=3702 GN=RGL1 PE=1 SV=1	PREDICTED: DELLA protein RGL1-like [Phoenix dactylifera]
TRINITY_DN50825_c0_g2 (WRKY31)	ATGAAGAGGAGAGGGGGAGGGCTCATCCTGGACACGTCATCCTTCATCGCTTCTACTACTGCTTCTGCATCATCAATGCCGATGGAGACGGCCGGAATCTTTTCTTCTTCGAACCCTTCCAGGGTTCCCGACGAGATGGATTTCTTCTCGCGGGAGAAGAAATCCAAATCATTGTTGACTCTCGACGATGTCTCCGGGGTGGCTGCTGATCTTAAGCTCCCCAGCCTTAGCCACAATGATCATATCAATGTCAATACTGGGCTGCATCTGCTTACGGCCAGCGTGGGGAGCGACCGGTCGACGCCGGAGGAGGGGGTCTCGTCCAACGAGGAAGATAGAGGGAGCAGAAATGAGTTATCAGTGATGCAATCTGAGCTTGGGAAACTCAAGGAGGAGAAC…	Molecular Function: DNA-binding transcription factor activity (GO:0003700);; Cellular Component: nucleus (GO:0005634);; Biological Process: transcription, DNA-templated (GO:0006351);; Molecular Function: sequence-specific DNA binding (GO:0043565);;	--|0.0|egu:105048544|hypothetical protein	--	--	WRKY DNA -binding domain	Probable WRKY transcription factor 31 OS=Arabidopsis thaliana OX=3702 GN=WRKY31 PE=2 SV=1	PREDICTED: probable WRKY transcription factor 31 [Elaeis guineensis]
TRINITY_DN40877_c0_g1	ATGGCAGCTAAAAGGCTCCGGGATGGATCGGATAAAGATTCCGGCGAGCCTGAGGAGTCGGGGTCGAAGAAGCTCAGAACCTTGCCCTCCCTCACCACGGTCTTTAGGGAAGCCGTGATGCTGAAATCTACGCAGAACTTGTGTGGGGCCTTAGAGCCATTGTTCCGCAGAGTGGTGCAAGAGGAGTTAGAGCGCATACTACAAAGCACGCGTTTGATTCAAAGGTCTCCTCAAATGCAAATTGAAGAGGTAGACTCAATAAATTTGCGGCTGGACTTCCTGAAGCCGCCGGCCCTTCCCATCTTCACTGGTAGCAAGATCGAAGATTCGGACAATAGCCCACTCCAAATCCTATTGATCGATACTCAAAATGGGAACAACTCTCTAACCACACTCCCC…	Biological Process: defense response to oomycetes (GO:0002229);; Molecular Function: DNA-binding transcription factor activity (GO:0003700);; Cellular Component: nucleus (GO:0005634);; Biological Process: transcription, DNA-templated (GO:0006351);; Biological Process: regulation of transcription, DNA-templated (GO:0006355);; Biological Process: response to bacterium (GO:0009617);; Biological Proc…	--|1e-177|aof:109831550|hypothetical protein	--	--	Calmodulin binding protein-like	Protein SAR DEFICIENT 1 OS=Arabidopsis thaliana OX=3702 GN=SARD1 PE=1 SV=1	LOW QUALITY PROTEIN: protein SAR DEFICIENT 1-like [Asparagus officinalis]
TRINITY_DN42336_c3_g2	ATGGCGAGGGAGAAGATACAGATAAGGAAGATCGACAATGCGACGGCGAGGCAGGTGACCTTCTCCAAGAGGAGGAGGGGGCTCTTCAAGAAGGCGGAGGAGCTGTCCGTACTCTGCGATGCCGAGGTCGGGCTCATCATCTTCTCCGCTACGGGCAAGCGCTTTGAGTTCTCTAGCTCAAGTATGAAGGATATCATTGAGAAACACAGCATGCATTCGAAGAAAGCACTTAGACCAGACCAGCCATCTCTTGACTTGAATTATACCAGATTGAGCAAACAAGTGGCAGAGAGAAGCCAACAACTGAGAAAGCTGATGGGTGAAGACCTTCATGGATTAACAATAGAAGAGCTGCAGAGTCTAGAGAAAACCCTTGAAACTGGATTAAGCCGTGTTGTA…	Biological Process: MAPK cascade (GO:0000165);; Molecular Function: translation repressor activity, mRNA regulatory element binding (GO:0000900);; Molecular Function: RNA polymerase II regulatory region sequence-specific DNA binding (GO:0000977);; Molecular Function: DNA-binding transcription factor activity (GO:0003700);; Cellular Component: nucleus (GO:0005634);; Biological Process: transcripti…	--|9e-99|aof:109832854|hypothetical protein	[K]	Transcription	SRF-type transcription factor (DNA-binding and dimerisation domain);; K-box region	MADS-box protein SVP OS=Arabidopsis thaliana OX=3702 GN=SVP PE=1 SV=1	MADS-box protein JOINTLESS [Asparagus officinalis]
TRINITY_DN51467_c1_g1	ATGGGTATTGAAAAAGATTCGATCTTGGCGCGCCTGAAACATCAGGAGGGAGTTCTTGATAATTCGAGTGTTTTAGAGTCGAAGAATTTTGTTAAGAAGGGGGAGGCTGATGTTATGATGGATGATGCCGATAGACTTGCGATTGTGAAGAAAGATAAGGTGGCAGAAGCAGCCTGTTCATCGGAAGTCCATCGACGCGTTTGGCCAGAGAACTTCTCAGTACAGGGGTGTTACAAGGTAAATTTCTTTAAATTTTTGTTTAATCTTTTTGAAATTTTTCGGCATTTGCGTTCTTTTGTTCACTGTTTAGCCTTAATGCTCTGCATGCCAATTTATAGCTTGATAAAATACTTCTAA	Molecular Function: DNA binding (GO:0003677);; Molecular Function: DNA-binding transcription factor activity (GO:0003700);; Cellular Component: nucleus (GO:0005634);; Biological Process: transcription, DNA-templated (GO:0006351);; Biological Process: flower development (GO:0009908);; Biological Process: maintenance of shoot apical meristem identity (GO:0010492);; Biological Process: glucosinolate…	K15505|1e-19|aof:109837525|K15505 RAD5; DNA repair protein RAD5 [EC:3.6.4.-]	--	--	--	AP2-like ethylene-responsive transcription factor ANT OS=Arabidopsis thaliana OX=3702 GN=ANT PE=1 SV=2	uncharacterized protein A4U43_C04F18110 [Asparagus officinalis]
TRINITY_DN41437_c1_g1 (WRKY34)	ATGGAGTTGGCAGTCCAAGAGCTCACTAAAGCGCTGCACCTGATGACTCAGCTTCGGTTCGTCAACTCCGATCAATCTGACACGGTGAGAGAGCTAAGCGAAGGAGTAGTGAGAGCCCTTGAAGCTGGCCTCATCTTTCTCTCCGCTCAAGACACCATGGGTGCTGAAGCTGACTCTGCGGGTTCTGTCCTTCAGACGAATCAAAGATCCAATAAGGGGGCGAAGCGGGCACACTTGGATGATCCAAACCCGATAGTAAAGAAGAGAAGGAGAGAAATAAATACGAAAATCACTACGGATTCTCCCTTCGGTGACGGCTACCAGTGGCGGAAATATGGGCAGAAAAACATTCATAATGCGGAGCATCCAAGGTTCTAA	--	--|2e-30|aof:109822606|hypothetical protein	--	--	WRKY DNA -binding domain	--	probable WRKY transcription factor 34 [Asparagus officinalis]
TRINITY_DN38833_c0_g1	ATGAAACTGCAGCAGTGTAGGAAGAGCATGTACGCAACAGGGAGCGTGAAAATGGTGTGTAGTGAGACGGAGAGCGGGTCAGGGAGGATCATCAGGAGGAGCGCCGGAGGCGGAAGAGGTAGTGGCAGCGGGAACGGGTGCTTCGTGCTTTGGCAGATGTCGCCGGGGATGTGGTTGGTGGAGCTGGTGATTGCAGGGCATATGGTGGTTGCAGGCTGCAATGGTAAAATTGTGTGGAGGCACTTACCTTGGCTTGGGGTGAATGCTGCTAGAGGCCCCCAGCGTCCCCTTAGGCGCATCATACAGGGTCTGGATCCAAAGAGCACAGCGAGTATGTTCAGCAAGGCACAATGCCTAGGTGAAAAACGAATTGGCGATGACGACTGCTTCGTGCTCAGA…	Biological Process: MAPK cascade (GO:0000165);; Molecular Function: RNA polymerase II regulatory region sequence-specific DNA binding (GO:0000977);; Molecular Function: DNA-binding transcription factor activity (GO:0003700);; Cellular Component: nucleus (GO:0005634);; Biological Process: transcription, DNA-templated (GO:0006351);; Biological Process: starch biosynthetic process (GO:0019252);; Bio…	--|1e-157|egu:105046806|hypothetical protein	--	--	Protein of unknown function (DUF620);; K-box region	MADS-box transcription factor 29 OS=Oryza sativa subsp. japonica OX=39947 GN=MADS29 PE=2 SV=1	PREDICTED: uncharacterized protein LOC105046806 isoform X1 [Elaeis guineensis]
TRINITY_DN37802_c0_g1	ATGAGAGCGGACGAAGGCAGCAGCGAGGCCAAGTACACGGGAGTGAGGAAGAGGAAGTGGGGGAAGTGGGTGTCCGAGGTCCGCCTCCCAAACAGCCGGGAACGCATCTGGCTCGGCTCCTACGACTCTCCCGAGAAGGCGGCCCGGGCGTTCGATGCCGCCGCCTACTCTCTCCGAGGCCGCAAGGCCCGACTCAACTTTCCTGACAATCCGCCGCAGGTCCCGCCAGCGCGCTCGCTCACCCACCACCAGATCCAGCAGGCTGCGGCCAGGCACGCGCATTCCGTCCCGGAACCTCCAGCCACCGCGCCAAACACCACCGCGGAGGCTAATTCGCCGTCGGAGGCCAGCGAGGAGGCCGCGGCACCGACTGTGGCAACCACGGATTGGTCGTTCTTG…	Molecular Function: DNA binding (GO:0003677);; Molecular Function: DNA-binding transcription factor activity (GO:0003700);; Cellular Component: nucleus (GO:0005634);; Biological Process: transcription, DNA-templated (GO:0006351);; Biological Process: ethylene-activated signaling pathway (GO:0009873);;	--|2e-54|pda:108510684|hypothetical protein	--	--	AP2 domain	Ethylene-responsive transcription factor ERF017 OS=Arabidopsis thaliana OX=3702 GN=ERF017 PE=2 SV=1	PREDICTED: ethylene-responsive transcription factor ERF017-like [Phoenix dactylifera]
TRINITY_DN48469_c0_g1	ATGGAGAGGCCACAAAAGAGCATCCCAAAGATAACCAAGGCTAAAAACAAGAAGAAACCTATCAAGGTCGTGTACTTCTCCAACCCCATGAGGGTCATGGCAAGCGAGTCGGAATTCTTGCCGCTCGTGCAGAAGCTCACCGGTCGAGACTCCGATGTCGCCGAGAACATGGGCAAGTATTCAGCGATGACCGAATCCAGCCAGAATGCTGAGCAGGCTCCAGATCAAGCTGACCATGCAATTAGTACTCCGAGTCTAAATTGCGGCGTCGATGACACTCTGGAGTTTCAACTGGACTGGGAGTATAAATTGAGTGATTGGATGTTTGAGGTTTATCCGAGGTTCTGGTCTTCATCTGCAATTTACGAGCATCAGGGTGACTTGATGGGGATGTTGAAT…	Cellular Component: nucleus (GO:0005634);; Cellular Component: chloroplast (GO:0009507);; Biological Process: defense response to bacterium, incompatible interaction (GO:0009816);; Biological Process: positive regulation of DNA-binding transcription factor activity (GO:0051091);; Biological Process: cellular response to light stimulus (GO:0071482);;	--|2e-14|aof:109849052|hypothetical protein	--	--	VQ motif	Sigma factor binding protein 1, chloroplastic OS=Arabidopsis thaliana OX=3702 GN=SIB1 PE=1 SV=1	uncharacterized protein LOC109849052 [Asparagus officinalis]
TRINITY_DN47564_c0_g1	ATGGAGGAAATTTCTAGCCTACACACACTGCAAACACACCAAGCCCAACGTGCTGACTGTTCAATGGATAGTTGCCTGACCACATGTGAAGGATCCCAGAAGGACCAAGAAATTCATAACATCAGTATAGGGTTGAGAACATATCATGGAAATTCGCCCATGTACATGCAACAAATGGGGGAGGACGCAAGGCTTGACCAGTCTCAACCTGCATGGTGCGAGGACTTGAATGACCACAAGATATTTTCTTCGTCAATAGTGAAAGATCAAGAAAGGGTTGTTTTCCCGGTCCAAAGAGACTCCGGTATTTTAACAATGAGTATCACTGGGCAGAGAGAGAATGACAGTAGTGGCACCATTACTGAGACAAGGCGTAGGGGAAGAGATGAAGACATTTAC…	Molecular Function: DNA binding (GO:0003677);; Molecular Function: DNA-binding transcription factor activity (GO:0003700);; Cellular Component: nucleus (GO:0005634);; Biological Process: transcription, DNA-templated (GO:0006351);;	--|7e-99|pda:103709655|hypothetical protein	--	--	--	Myb-related protein 2 OS=Arabidopsis thaliana OX=3702 GN=MYR2 PE=1 SV=1	PREDICTED: myb-related protein 2 [Elaeis guineensis]
TRINITY_DN52045_c0_g1	ATGTCCTCTGGATCTTTTGAGGTGAATGCTGGTGTTTCCTCTGGTTTGCTTGATACTGTGAAATGCAATGAGACCTGGCAAAATGCCATTCCTTTGCCTGGTACTGCAACTATGATGCCAATTAGTTCTTGTGTTTCTCCTGTTGTCTCACAAATAAACAGCAATCCTCTAAGTTTTTCTTCAAGCAGTACAGTAGTGGCACCTCTTAGTCATCCCGTGATCGGAAGTATGACACATATGCTGAATGGGACCAATGAAAATTCAAAGAGCTTGAATTTTGGAAGTGTAGGAAATATCCCAGGGCAGTGGAGAGCGGCTCAACATGATCATACTCCTGAACCAAATATTGCATTCGGTTCTTCCCTAAATCCTCTATTGGCAGGTCAATCTATAAGTGAT…	Biological Process: phosphorelay signal transduction system (GO:0000160);; Molecular Function: DNA binding (GO:0003677);; Molecular Function: DNA-binding transcription factor activity (GO:0003700);; Cellular Component: nucleus (GO:0005634);; Biological Process: transcription, DNA-templated (GO:0006351);; Biological Process: cytokinin-activated signaling pathway (GO:0009736);;	K14491|1e-122|aof:109819734|K14491 ARR-B; two-component response regulator ARR-B family	--	--	--	Two-component response regulator ORR23 OS=Oryza sativa subsp. indica OX=39946 GN=RR23 PE=3 SV=1	two-component response regulator ORR22-like [Asparagus officinalis]
TRINITY_DN28726_c0_g2	ATGGAGCTAGAGAAGAACAAGAAGGGCCGGAGGATAACAATGGCGGCCGAGAAGGACATGGTGCAAACCACTTGTAGAAGCAGAAAGAACAATATAGCTAGTGATGATGAGATTGATGATGAATCAGTGGAGATAGAGAGGAGGGTGAGGGCCCTGCAGCGGCTGGTTCCCGGCGGTGAGAACATGGAGACGGAGACGCTGTTTGCGGTGACTGCCGACTACATTGAAGAACTGAGAGGTCAAGTGATGATGATGAGATCTCTGGCTGATTTCATTGATGCAGTGGCAAGGGAGAAGAGGTTGACGAGGAGATGA	Molecular Function: transcription coregulator activity (GO:0003712);; Cellular Component: nucleus (GO:0005634);; Biological Process: transcription, DNA-templated (GO:0006351);; Biological Process: shade avoidance (GO:0009641);; Biological Process: brassinosteroid mediated signaling pathway (GO:0009742);; Biological Process: developmental process (GO:0032502);; Biological Process: regulation of gr…	--|6e-21|pda:103712683|hypothetical protein	--	--	--	Transcription factor PAR1 OS=Arabidopsis thaliana OX=3702 GN=PAR1 PE=1 SV=1	PREDICTED: transcription factor bHLH149-like [Phoenix dactylifera]
TRINITY_DN37046_c0_g4	ATGGAAGAAAATTTTTGGAACAGCGAAGGAATTCTTGAGGAAGCATGGAGGTGGTGCTGCAACAAAAAGTCCTTTCAGGACCTAATCTTACACCACCCAAATGCTACTGCTGCTCGGCACCAGCATCAGGCTGCAAATGTCGCTGGCCATCACGGGCTTTTCTCAGGCTTCGACGCCTCTGCAATGGTTTTGTGGAATATGCAAGAGTTGATCGGTGGTAGCGGCAATGGCATTGATGGCAACACAGGAGGAGGAGGAGGATACGTGTTCAATGTGCCTCTACCGCCACAGCTGCAACATCAGCAGGCTATGGTGATGCACCCGGAGCTCGGCCACGGCCAGAGCCAGTTCTTCACACAGAGGGGACCCCTTTAG	Biological Process: phosphorelay signal transduction system (GO:0000160);; Molecular Function: DNA-binding transcription factor activity (GO:0003700);; Cellular Component: nucleus (GO:0005634);; Biological Process: transcription, DNA-templated (GO:0006351);; Biological Process: cytokinin-activated signaling pathway (GO:0009736);; Molecular Function: sequence-specific DNA binding (GO:0043565);; Bi…	K14491|1e-37|aof:109819734|K14491 ARR-B; two-component response regulator ARR-B family	[K]	Transcription	--	Two-component response regulator ORR22 OS=Oryza sativa subsp. japonica OX=39947 GN=RR22 PE=2 SV=1	two-component response regulator ORR22-like [Asparagus officinalis]

## Sheet: Table S6
Table S6. Polysaccharide contents from Polygonatum cyrtonema with 1-5-year-old rhizomes.
	Polysaccharide content / %
1-year-old rhizomes	6.36±0.78 bc
2-year-old rhizomes	7.70±0.78 ab
3-year-old rhizomes	8.78±0.69 a
4-year-old rhizomes	6.76±0.25 b
5-year-old rhizomes	4.98±0.32 c

## Sheet: Table 7
Table S7. Primers used in this study.
Application	Primer name	Primer sequence 5‘→3’
qRT-PCR	PcACTIN-F	GGTCTATCTGGGAGGTGCAG
	PcACTIN-R	GCTCAGACAGTTGAGTCCCT
	TRINITY_DN47865_c0_g1 (pgm1)-F	CTCCTTGCAACGCCCTTTAG
	TRINITY_DN47865_c0_g1 (pgm1)-R	AACTGGTAGCACGAATGGGA
	TRINITY_DN43698_c2_g2 (HK1)-F	CTGCAGCAACGACATCATCA
	TRINITY_DN43698_c2_g2 (HK1)-R	TGCGACAAACTTCCATTGCA
	TRINITY_DN53346_c0_g3 (galE1)-F	TTTGAAAAGGCAGCTGGGAC
	TRINITY_DN53346_c0_g3 (galE1)-R	CTCTGGAGGTTATGGCCGAT
	TRINITY_DN54040_c1_g1 (PMM1)-F	ACAATCTGAGACTGCTGCCA
	TRINITY_DN54040_c1_g1 (PMM1)-R	GGCGTCCAGTGATTTGAACG
	TRINITY_DN49013_c1_g1 (gmd1)-F	TGAGGCCCCTGGAGAAAGAT
	TRINITY_DN49013_c1_g1 (gmd1)-R	TCCCGTCCACATACATGCTC
Subcelluer localization and transient over-expression	PcgalE1-GFP-F	GAGCTCGGTACCCGGGGATCCATGGCGGCGTCGGCCATTCTGG
	PcgalE1-GFP-R	TCGCCCTTGCTCACCATGTCGACGTCTGCACCTAAGTACAGGG
Double luciferase reporter experiment	PcgalE1-PRO-pGREEN-SalI-F	GGGCCCCCCCTCGAGGTCGACCCGGAGATTGGAATATCCAAAATAC
	PcgalE1-PRO-pGREEN-Hind-R	CAGGAATTCGATATCAAGCTTAGGGTAATTCTATTTGAACCCCCAA
	TRINITY_DN37984_c0_g4-BamHI-F	GAGCTCGGTACCCGGGGATCCATGGCTCTCCCACTCAACGAGAAC
	TRINITY_DN37984_c0_g4-Sal I-R	TCGCCCTTGCTCACCATGTCGACTTACTTCACTAATTTCACAGTACTAC
	TRINITY_DN43593_c1_g1-BamHI-F	GAGCTCGGTACCCGGGGATCCATGAGCCACTTTGATGAGCTGAGTG
	TRINITY_DN43593_c1_g1-Sal I-R	TCGCCCTTGCTCACCATGTCGACTCAAAGGGGCATTGTTGTTGATAGG
	TRINITY_DN45233_c0_g1-BamHI-F	GAGCTCGGTACCCGGGGATCCATGAAAGTTAAATTCAATAGTTGG
	TRINITY_DN45233_c0_g1-Sal I-R	TCGCCCTTGCTCACCATGTCGACTTAGACAAAGCTCTCTTGTGTGGC
	TRINITY_DN35010_c0_g1-BamHI-F	GAGCTCGGTACCCGGGGATCCATGTTGAATCCTCTATTCTCTTTTG
	TRINITY_DN35010_c0_g1-Sal I-R	TCGCCCTTGCTCACCATGTCGACTCATGTCTTCGCCTCCCTCCTC
	TRINITY_DN50825_c0_g2-BamHI-F	GAGCTCGGTACCCGGGGATCCATGAAGAGGAGAGGGGGAGG
	TRINITY_DN50825_c0_g2-Sal I-R	TCGCCCTTGCTCACCATGTCGACTCATTTCTGCTATCTCTAATGC
	TRINITY_DN40877_c0_g1-BamHI-F	GAGCTCGGTACCCGGGGATCCATGGCAGCTAAAAGGCTCC
	TRINITY_DN40877_c0_g1-Sal I-R	TCGCCCTTGCTCACCATGTCGACCTAGGACCATCCCCTGCACA
	TRINITY_DN42336_c3_g2-BamHI-F	GAGCTCGGTACCCGGGGATCCATGGCGAGGGAGAAGATACAG
	TRINITY_DN42336_c3_g2-Sal I-R	TCGCCCTTGCTCACCATGTCGACTTAGGTGAAAAATAAAAATATGATAG
	TRINITY_DN51467_c1_g1-BamHI-F	GAGCTCGGTACCCGGGGATCCATGGGTATTGAAAAAGATTCG
	TRINITY_DN51467_c1_g1-Sal I-R	TCGCCCTTGCTCACCATGTCGACTTAGAAGTATTTTATCAAGC
	TRINITY_DN41437_c1_g1-BamHI-F	GAGCTCGGTACCCGGGGATCCATGGAGTTGGCAGTCCAAGAG
	TRINITY_DN41437_c1_g1-Sal I-R	TCGCCCTTGCTCACCATGTCGACTTAGAACCTTGGATGCTCCGCA
	TRINITY_DN38833_c0_g1-BamHI-F	GAGCTCGGTACCCGGGGATCCATGAAACTGCAGCAGTGTAGGAAG
	TRINITY_DN38833_c0_g1-Sal I-R	TCGCCCTTGCTCACCATGTCGACTCAACTCTTAGCCATCCCCAG
	TRINITY_DN37802_c0_g1-BamHI-F	GAGCTCGGTACCCGGGGATCCATGAGAGCGGACGAAGGCAGC
	TRINITY_DN37802_c0_g1-Sal I-R	TCGCCCTTGCTCACCATGTCGACTCAAAAGCTCCAAAGAGATG
	TRINITY_DN48469_c0_g1-BamHI-F	GAGCTCGGTACCCGGGGATCCATGGAGAGGCCACAAAAGAGC
	TRINITY_DN48469_c0_g1-Sal I-R	TCGCCCTTGCTCACCATGTCGACTCATACTTGATTCAACATCC
	TRINITY_DN47564_c0_g1-BamHI-F	GAGCTCGGTACCCGGGGATCCATGGAGGAAATTTCTAGCCTACAC
	TRINITY_DN47564_c0_g1-Sal I-R	TCGCCCTTGCTCACCATGTCGACCTAGCTCCAGCTGAGGCCATTC
	TRINITY_DN52045_c0_g1-BamHI-F	GAGCTCGGTACCCGGGGATCCATGTCCTCTGGATCTTTTGAGG
	TRINITY_DN52045_c0_g1-Sal I-R	TCGCCCTTGCTCACCATGTCGACTCACCCCATGTCAGCCATC
	TRINITY_DN28726_c0_g2-BamHI-F	GAGCTCGGTACCCGGGGATCCATGGAGCTAGAGAAGAACAAGAAG
	TRINITY_DN28726_c0_g2-Sal I-R	TCGCCCTTGCTCACCATGTCGACTCATCTCCTCGTCAACCTCTTCTC
	TRINITY_DN37046_c0_g4-BamHI-F	GAGCTCGGTACCCGGGGATCCATGGAAGAAAATTTTTGGAACAGC
	TRINITY_DN37046_c0_g4-Sal I-R	TCGCCCTTGCTCACCATGTCGACCTAAAGGGGTCCCCTCTGTGTG
Y1H experiment	ASMT-pAbAi-SacI-F	GAAAAGCTTGAATTCGAGCTCCCCTTCCAGATGAGGTTGTCTG
	ASMT-pAbAi-Xho-R	ATACAGAGCACATGCCTCGAGGGAATGGGAGTGTACGTATT
	PcWRKY31-pGADT7-EcoRI-F	GCCATGGAGGCCAGTGAATTCATGAAGAGGAGAGGGGGAGGGCTC
	PcWRKY31-pGADT7-SacI-R	ATTCATCTGCAGCTCGAGCTCTCATTTCTGCTATCTCTAATGC
	PcWRKY34-pGADT7-EcoRI-F	GCCATGGAGGCCAGTGAATTCATGGAGTTGGCAGTCCAAGAGCTC
	PcWRKY34-pGADT7-SacI-R	ATTCATCTGCAGCTCGAGCTCTTAGAACCTTGGATGCTCCGC

## Sheet: Table S8
Table S8. Statistical analysis summary for table 1, figure 3 and figure 4.
Statistical analysis for Table 1													Statistical analysis for Figure 3 （PMM expression between LSQY and HZLA）									Statistical analysis for Figure 3 （galE expression between LSQY and HZLA）									Statistical analysis for Figure 3 （gmd expression between LSQY and HZLA）											Statistical analysis for Figure 4 （Polysaccharide content between WT and galE1-OE1）
	Group1	Group2	Group3	Group4	Group5	Group6	Group7	Group8	Group9	Group10	Group11			Group1	Group2								Group1	Group2								Group1	Group2										Group1	Group2
Mean	9.07667	8.14	8.33	7.34667	9.74	11.8433	9.58	9.51333	9.18333	7.17667	8.67667		Mean	1.32687	0.296712							Mean	2.50689	0.248667							Mean	1.25554	0.196465									Mean	41.2333	51.8333
S.E.M.	0.482574	0.161967	0.445421	0.265602	0.265016	0.681404	0.321299	0.263965	0.301459	0.144261	0.461531		S.E.M.	0.333655	0.116953							S.E.M.	0.328122	0.0288799							S.E.M.	0.232958	0.0553695									S.E.M.	1.32832	2.00859
S.D.	0.835843	0.280535	0.771492	0.460036	0.459021	1.18023	0.556507	0.457202	0.522143	0.249867	0.799396		S.D.	0.577908	0.202568							S.D.	0.568324	0.0500214							S.D.	0.403494	0.0959028									S.D.	2.30072	3.47898
Variance	0.698633	0.0787	0.5952	0.211633	0.2107	1.39293	0.3097	0.209033	0.272633	0.0624333	0.639033		Variance	0.333977	0.0410337							Variance	0.322992	0.00250214							Variance	0.162808	0.00919735									Variance	5.29333	12.1033
Sum	27.23	24.42	24.99	22.04	29.22	35.53	28.74	28.54	27.55	21.53	26.03		Sum	3.98062	0.890136							Sum	7.52067	0.746001							Sum	3.76663	0.589395									Sum	123.7	155.5
N	3	3	3	3	3	3	3	3	3	3	3		N	3	3							N	3	3							N	3	3									N	3	3
Sum(x^2)	248.555	198.936	209.357	162.344	285.024	423.579	275.949	271.929	253.546	154.638	227.132		Sum(x^2)	5.94972	0.346182							Sum(x^2)	19.4995	0.19051							Sum(x^2)	5.05479	0.13419									Sum(x^2)	5111.15	8084.29
Sum^2/N	247.158	198.779	208.167	161.921	284.603	420.794	275.329	271.511	253.001	154.514	225.854		Sum^2/N	5.28177	0.264114							Sum^2/N	18.8535	0.185506							Sum^2/N	4.72918	0.115795									Sum^2/N	5100.56	8060.08
SS	1.39727	0.1574	1.1904	0.423267	0.4214	2.78587	0.6194	0.418067	0.545267	0.124867	1.27807		SS	0.667955	0.0820674							SS	0.645983	0.00500428							SS	0.325615	0.0183947									SS	10.5867	24.2067
Total Sum	295.82												Total Sum	4.87075								Total Sum	8.26667								Total Sum	4.35603										Total Sum	279.2
Total N	33												Total N	6								Total N	6								Total N	6										Total N	6
CF	2651.8												CF	3.95404								CF	11.3896								CF	3.1625										CF	12992.1
Bartlett's Test for Homogeneity of Variance													Bartlett's Test for Homogeneity of Variance									Bartlett's Test for Homogeneity of Variance									Bartlett's Test for Homogeneity of Variance											Bartlett's Test for Homogeneity of Variance
Df	Test Statistic		P										Df	Test Statistic		P						Df	Test Statistic		P						Df	Test Statistic		P								Df	Test Statistic		P
10	6.86708	N.S. (P>0.05)	0.737931										1	1.50744	N.S. (P>0.05)	0.21953						1	5.58339	* (P<=0.05)	0.0181316						1	2.55563	N.S. (P>0.05)	0.109902								1	0.266134	N.S. (P>0.05)	0.605937
ANOVA Table													ANOVA Table									ANOVA Table									ANOVA Table											ANOVA Table
Factor	SS	Df	Ms	F(cal)		P(F<=F(cal))	F(0.05)						Factor	SS	Df	Ms	F(cal)		P(F<=F(cal))	F(0.05)		Factor	SS	Df	Ms	F(cal)		P(F<=F(cal))	F(0.05)		Factor	SS	Df	Ms	F(cal)		P(F<=F(cal))	F(0.05)				Factor	SS	Df	Ms	F(cal)		P(F<=F(cal))	F(0.05)
A (Between Groups)	49.8257	10	4.98257	11.7096	*** (P<=0.001)	1.13175e-06	2.2967						A (Between Groups)	1.59184	1	1.59184	8.48959	* (P<=0.05)	0.0435172	7.70865		A (Between Groups)	7.64935	1	7.64935	47.0015	** (P<=0.01)	0.00236978	7.70865		A (Between Groups)	1.68248	1	1.68248	19.5631	* (P<=0.05)	0.011484	7.70865				A (Between Groups)	168.54	1	168.54	19.3761	* (P<=0.05)	0.0116745	7.70865
R(A) (Within Groups)	9.36127	22	0.425512										R(A) (Within Groups)	0.750022	4	0.187506						R(A) (Within Groups)	0.650988	4	0.162747						R(A) (Within Groups)	0.34401	4	0.0860025								R(A) (Within Groups)	34.7933	4	8.69833
AR (Total)	59.187	32											AR (Total)	2.34187	5							AR (Total)	8.30033	5							AR (Total)	2.02649	5									AR (Total)	203.333	5
